# Supplementary material for: Impact of HPV vaccination with Gardasil® in Switzerland
Source: BMC Infect Dis. 2017 Dec 22;17:790. doi: 10.1186/s12879-017-2867-x (PMC5741926; doi:10.1186/s12879-017-2867-x)
Supplement: Supplementary file 2 — Incidence of HPV genotypes by age and age categories observed in sub-study-2 outpatients participating to cervical cancer screening between 1999 and 2015. This file should be renamed “HPV_1999–2015_evolution_raw_data.xlsx” to be used by the R script provided as Additional file 3. (XLSX 221 kb) [file 12879_2017_2867_MOESM2_ESM.xlsx]

## Sheet: Incidence_CatAge
Year	Vaccine	Genotype	Anyplex/PGMY Range	<21	21-25	<26	26-30	>30
1999	YES	06	YES	1	4	5	3	8
1999	YES	11	YES	1	1	2	0	1
1999	YES	16	YES	10	10	20	10	10
1999	YES	18	YES	2	1	3	4	2
1999	NO	31	YES	0	4	4	1	9
1999	NO	33	YES	1	4	5	4	3
1999	NA	34	NO	0	0	0	0	1
1999	NO	35	YES	0	1	1	2	3
1999	NO	39	YES	3	3	6	1	1
1999	NO	40	YES	0	1	1	0	1
1999	NO	42	YES	2	0	2	2	3
1999	NO	44	YES	1	2	3	3	2
1999	NO	45	YES	2	1	3	2	3
1999	NO	51	YES	3	7	10	5	10
1999	NO	52	YES	3	4	7	3	8
1999	NO	53	YES	4	11	15	9	13
1999	NO	54	YES	1	2	3	0	3
1999	NA	55	NO	0	1	1	1	0
1999	NO	56	YES	3	2	5	2	3
1999	NO	58	YES	0	5	5	5	6
1999	NO	59	YES	3	1	4	1	1
1999	NA	61	NO	0	1	1	0	1
1999	NA	62	NO	0	0	0	1	3
1999	NO	66	YES	5	3	8	2	5
1999	NO	68	YES	4	2	6	1	4
1999	NO	69	YES	0	0	0	0	1
1999	NO	70	YES	1	1	2	4	5
1999	NO	73	YES	0	3	3	2	3
1999	NA	81	NO	0	0	0	1	2
1999	NO	82	YES	1	1	2	0	0
1999	NA	83	NO	3	3	6	2	3
1999	NA	84	NO	0	1	1	1	4
1999	NA	87	NO	0	0	0	0	2
1999	NA	89	NO	0	1	1	1	4
1999	NA	IND	NO	1	3	4	4	14
2000	YES	06	YES	7	11	18	6	7
2000	YES	11	YES	2	3	5	4	2
2000	YES	16	YES	16	38	54	16	19
2000	YES	18	YES	6	5	11	4	9
2000	NO	26	YES	0	1	1	0	1
2000	NO	31	YES	4	9	13	5	9
2000	NO	33	YES	2	8	10	4	6
2000	NA	34	NO	0	2	2	0	2
2000	NO	35	YES	1	4	5	5	4
2000	NO	39	YES	8	7	15	5	6
2000	NO	40	YES	3	1	4	1	2
2000	NO	42	YES	3	9	12	11	15
2000	NO	44	YES	1	3	4	3	8
2000	NO	45	YES	3	2	5	1	6
2000	NO	51	YES	14	19	33	10	11
2000	NO	52	YES	8	10	18	14	6
2000	NO	53	YES	21	26	47	11	28
2000	NO	54	YES	2	1	3	4	5
2000	NA	55	NO	2	1	3	3	3
2000	NO	56	YES	7	7	14	6	14
2000	NA	57	NO	1	2	3	0	0
2000	NO	58	YES	8	12	20	6	8
2000	NO	59	YES	7	5	12	3	8
2000	NA	61	NO	0	1	1	1	1
2000	NA	62	NO	1	1	2	2	2
2000	NA	64	NO	0	0	0	1	0
2000	NO	66	YES	11	14	25	8	21
2000	NA	67	NO	0	0	0	0	1
2000	NO	68	YES	4	3	7	2	1
2000	NO	70	YES	6	4	10	5	7
2000	NA	72	NO	0	0	0	0	1
2000	NO	73	YES	2	9	11	2	7
2000	NA	74	NO	0	0	0	0	3
2000	NA	81	NO	0	1	1	1	5
2000	NO	82	YES	0	1	1	1	4
2000	NA	83	NO	6	6	12	3	8
2000	NA	84	NO	11	7	18	9	7
2000	NA	85	NO	0	0	0	0	1
2000	NA	89	NO	1	1	2	0	5
2000	NA	IND	NO	1	0	1	4	11
2001	YES	06	YES	8	9	17	2	4
2001	YES	11	YES	0	2	2	0	0
2001	YES	16	YES	13	27	40	7	23
2001	YES	18	YES	4	5	9	5	7
2001	NA	114	NO	0	0	0	0	1
2001	NO	26	YES	0	1	1	0	0
2001	NA	30	NO	0	0	0	1	0
2001	NO	31	YES	6	5	11	5	4
2001	NO	33	YES	1	1	2	2	5
2001	NA	34	NO	1	0	1	0	0
2001	NO	35	YES	0	3	3	0	3
2001	NO	39	YES	10	9	19	3	6
2001	NO	40	YES	0	1	1	1	0
2001	NO	42	YES	2	6	8	4	9
2001	NO	44	YES	2	4	6	2	3
2001	NO	45	YES	1	4	5	3	5
2001	NO	51	YES	14	13	27	11	8
2001	NO	52	YES	7	4	11	2	5
2001	NO	53	YES	13	18	31	14	19
2001	NO	54	YES	1	1	2	1	0
2001	NA	55	NO	1	4	5	0	1
2001	NO	56	YES	7	3	10	2	4
2001	NO	58	YES	7	6	13	3	7
2001	NO	59	YES	5	4	9	5	6
2001	NA	61	NO	1	1	2	0	3
2001	NA	62	NO	0	2	2	0	2
2001	NO	66	YES	3	13	16	5	5
2001	NA	67	NO	1	0	1	0	2
2001	NO	68	YES	2	4	6	0	4
2001	NO	70	YES	0	4	4	4	6
2001	NO	73	YES	2	3	5	2	5
2001	NA	74	NO	0	1	1	0	0
2001	NA	81	NO	0	1	1	1	2
2001	NO	82	YES	2	4	6	0	3
2001	NA	83	NO	3	6	9	1	3
2001	NA	84	NO	6	3	9	3	7
2001	NA	89	NO	0	2	2	2	2
2001	NA	IND	NO	5	7	12	2	14
2002	YES	06	YES	8	6	14	2	5
2002	YES	11	YES	0	3	3	0	3
2002	YES	16	YES	11	16	27	13	27
2002	YES	18	YES	3	7	10	3	5
2002	NA	02	NO	0	1	1	0	0
2002	NA	114	NO	0	0	0	0	1
2002	NO	26	YES	0	1	1	1	1
2002	NA	27	NO	0	1	1	1	0
2002	NO	31	YES	5	4	9	7	14
2002	NO	33	YES	1	2	3	1	8
2002	NO	35	YES	0	1	1	0	11
2002	NO	39	YES	2	5	7	6	7
2002	NO	40	YES	0	2	2	0	2
2002	NO	42	YES	3	5	8	5	12
2002	NO	44	YES	0	4	4	7	7
2002	NO	45	YES	1	2	3	2	7
2002	NO	51	YES	13	16	29	5	13
2002	NO	52	YES	3	7	10	9	20
2002	NO	53	YES	5	11	16	6	27
2002	NO	54	YES	0	2	2	1	4
2002	NA	55	NO	1	4	5	2	4
2002	NO	56	YES	4	2	6	4	9
2002	NA	57	NO	0	0	0	0	1
2002	NO	58	YES	2	9	11	8	9
2002	NO	59	YES	3	3	6	4	5
2002	NA	61	NO	0	4	4	0	2
2002	NA	62	NO	0	0	0	1	8
2002	NO	66	YES	7	6	13	4	12
2002	NA	67	NO	1	0	1	0	1
2002	NO	68	YES	2	0	2	3	3
2002	NO	70	YES	1	3	4	1	9
2002	NA	71	NO	0	0	0	1	0
2002	NA	72	NO	0	1	1	0	1
2002	NO	73	YES	1	2	3	2	5
2002	NA	81	NO	0	1	1	1	4
2002	NO	82	YES	2	2	4	1	3
2002	NA	83	NO	3	2	5	3	6
2002	NA	84	NO	6	4	10	6	2
2002	NA	87	NO	1	0	1	0	0
2002	NA	89	NO	1	0	1	2	2
2002	NA	IND	NO	4	2	6	5	13
2003	YES	06	YES	2	1	3	4	2
2003	YES	11	YES	1	0	1	1	2
2003	YES	16	YES	2	3	5	9	17
2003	YES	18	YES	4	0	4	3	6
2003	NO	31	YES	4	4	8	4	6
2003	NA	32	NO	0	0	0	0	2
2003	NO	33	YES	0	1	1	0	1
2003	NO	35	YES	0	0	0	1	4
2003	NO	39	YES	1	1	2	7	8
2003	NO	40	YES	1	0	1	0	0
2003	NO	42	YES	2	1	3	2	6
2003	NO	44	YES	0	1	1	3	5
2003	NO	45	YES	2	2	4	0	8
2003	NO	51	YES	5	6	11	3	14
2003	NO	52	YES	3	2	5	4	9
2003	NO	53	YES	3	5	8	6	15
2003	NO	54	YES	0	1	1	2	5
2003	NA	55	NO	0	1	1	1	7
2003	NO	56	YES	1	1	2	1	6
2003	NA	57	NO	0	0	0	0	1
2003	NO	58	YES	2	6	8	4	14
2003	NO	59	YES	3	1	4	2	6
2003	NA	61	NO	0	1	1	3	6
2003	NA	62	NO	0	0	0	2	5
2003	NO	66	YES	2	2	4	2	8
2003	NA	67	NO	0	0	0	0	2
2003	NO	68	YES	0	2	2	4	2
2003	NO	70	YES	2	0	2	2	9
2003	NA	71	NO	0	0	0	0	1
2003	NA	72	NO	0	0	0	1	2
2003	NO	73	YES	1	4	5	1	8
2003	NA	74	NO	0	0	0	1	2
2003	NA	81	NO	0	0	0	0	3
2003	NO	82	YES	0	2	2	0	1
2003	NA	83	NO	1	1	2	0	6
2003	NA	84	NO	0	2	2	2	6
2003	NA	89	NO	2	0	2	0	2
2003	NA	91	NO	0	0	0	0	1
2003	NA	IND	NO	0	1	1	0	3
2004	YES	06	YES	0	0	0	0	3
2004	YES	11	YES	0	0	0	1	0
2004	YES	16	YES	2	6	8	6	11
2004	YES	18	YES	0	1	1	1	2
2004	NA	114	NO	0	0	0	0	1
2004	NO	31	YES	0	2	2	5	4
2004	NA	32	NO	1	0	1	0	0
2004	NO	33	YES	0	1	1	3	0
2004	NO	35	YES	0	3	3	0	1
2004	NO	39	YES	0	2	2	1	5
2004	NO	42	YES	0	1	1	0	3
2004	NO	44	YES	0	0	0	0	2
2004	NO	45	YES	0	1	1	1	3
2004	NO	51	YES	1	3	4	4	11
2004	NO	52	YES	1	1	2	2	8
2004	NO	53	YES	2	0	2	5	11
2004	NO	54	YES	0	0	0	0	1
2004	NA	55	NO	1	1	2	0	3
2004	NO	56	YES	0	0	0	2	2
2004	NO	58	YES	2	1	3	0	1
2004	NO	59	YES	0	3	3	0	5
2004	NA	61	NO	0	0	0	0	4
2004	NA	62	NO	0	0	0	2	3
2004	NO	66	YES	2	1	3	2	4
2004	NO	68	YES	0	2	2	0	2
2004	NO	70	YES	1	0	1	0	6
2004	NA	71	NO	0	0	0	0	1
2004	NA	72	NO	0	0	0	0	3
2004	NO	73	YES	1	1	2	1	2
2004	NA	74	NO	0	1	1	0	0
2004	NO	82	YES	0	0	0	1	1
2004	NA	83	NO	0	1	1	1	2
2004	NA	84	NO	0	1	1	0	3
2004	NA	89	NO	0	0	0	1	6
2004	NA	IND	NO	0	0	0	1	3
2005	YES	06	YES	1	3	4	1	6
2005	YES	11	YES	2	0	2	1	0
2005	YES	16	YES	7	14	21	5	15
2005	YES	18	YES	4	3	7	1	6
2005	NO	31	YES	2	5	7	7	7
2005	NO	33	YES	0	0	0	2	4
2005	NO	35	YES	1	0	1	2	5
2005	NO	39	YES	0	2	2	4	0
2005	NO	40	YES	0	1	1	0	0
2005	NO	42	YES	2	1	3	2	14
2005	NO	44	YES	0	0	0	2	5
2005	NO	45	YES	0	1	1	3	12
2005	NO	51	YES	6	3	9	3	15
2005	NO	52	YES	0	2	2	4	10
2005	NO	53	YES	3	4	7	0	14
2005	NO	54	YES	0	2	2	1	3
2005	NA	55	NO	2	1	3	0	6
2005	NO	56	YES	2	3	5	3	6
2005	NO	58	YES	1	2	3	4	8
2005	NO	59	YES	2	1	3	4	8
2005	NA	61	NO	0	1	1	1	3
2005	NA	62	NO	1	2	3	2	3
2005	NO	66	YES	3	2	5	1	3
2005	NA	67	NO	0	1	1	0	0
2005	NO	68	YES	1	2	3	0	2
2005	NO	70	YES	0	1	1	1	4
2005	NA	71	NO	0	0	0	0	1
2005	NA	72	NO	0	0	0	0	1
2005	NO	73	YES	1	0	1	0	4
2005	NA	74	NO	0	1	1	0	2
2005	NA	81	NO	0	0	0	0	2
2005	NO	82	YES	0	1	1	1	0
2005	NA	83	NO	0	0	0	0	2
2005	NA	84	NO	0	0	0	3	4
2005	NA	89	NO	0	0	0	0	2
2005	NA	IND	NO	0	0	0	1	4
2006	YES	06	YES	5	2	7	1	6
2006	YES	11	YES	0	4	4	1	3
2006	YES	16	YES	8	11	19	10	27
2006	YES	18	YES	3	7	10	2	2
2006	NA	114	NO	0	0	0	0	4
2006	NO	31	YES	3	5	8	5	10
2006	NO	33	YES	1	1	2	0	2
2006	NA	34	NO	0	1	1	0	1
2006	NO	35	YES	3	2	5	0	4
2006	NO	39	YES	1	3	4	1	7
2006	NO	40	YES	0	0	0	0	1
2006	NO	42	YES	0	6	6	1	11
2006	NO	44	YES	1	3	4	0	7
2006	NO	45	YES	3	1	4	2	4
2006	NO	51	YES	5	4	9	3	8
2006	NO	52	YES	3	5	8	6	10
2006	NO	53	YES	4	8	12	7	16
2006	NO	54	YES	0	1	1	2	2
2006	NA	55	NO	0	1	1	2	6
2006	NO	56	YES	2	2	4	2	12
2006	NA	57	NO	0	0	0	0	1
2006	NO	58	YES	2	6	8	2	14
2006	NO	59	YES	3	2	5	4	6
2006	NA	61	NO	0	0	0	0	3
2006	NA	62	NO	3	2	5	3	3
2006	NO	66	YES	4	5	9	3	11
2006	NA	67	NO	0	0	0	0	1
2006	NO	68	YES	0	0	0	3	7
2006	NO	69	YES	0	0	0	1	0
2006	NO	70	YES	2	3	5	2	8
2006	NA	71	NO	0	0	0	0	3
2006	NO	73	YES	1	0	1	0	5
2006	NA	74	NO	0	0	0	0	7
2006	NA	81	NO	0	3	3	2	6
2006	NO	82	YES	0	0	0	1	5
2006	NA	83	NO	1	0	1	2	8
2006	NA	84	NO	1	1	2	2	1
2006	NA	85	NO	0	0	0	0	1
2006	NA	89	NO	1	0	1	1	2
2006	NA	IND	NO	0	0	0	0	3
2007	YES	06	YES	4	2	6	2	8
2007	YES	11	YES	0	0	0	0	2
2007	YES	16	YES	9	9	18	17	20
2007	YES	18	YES	7	2	9	3	11
2007	NA	110	NO	0	0	0	0	1
2007	NO	31	YES	2	2	4	4	9
2007	NA	32	NO	0	0	0	0	1
2007	NO	33	YES	0	1	1	3	7
2007	NA	34	NO	0	0	0	0	2
2007	NO	35	YES	0	0	0	3	16
2007	NO	39	YES	5	8	13	2	6
2007	NO	40	YES	0	0	0	0	3
2007	NO	42	YES	3	4	7	2	18
2007	NO	44	YES	3	3	6	5	10
2007	NO	45	YES	1	1	2	3	8
2007	NO	51	YES	9	8	17	5	11
2007	NO	52	YES	3	5	8	5	9
2007	NO	53	YES	9	3	12	10	27
2007	NO	54	YES	1	1	2	1	5
2007	NA	55	NO	2	0	2	0	5
2007	NO	56	YES	1	1	2	3	8
2007	NA	57	NO	0	0	0	0	2
2007	NO	58	YES	2	1	3	4	8
2007	NO	59	YES	3	3	6	5	4
2007	NA	61	NO	1	1	2	1	8
2007	NA	62	NO	0	2	2	2	9
2007	NO	66	YES	7	6	13	5	10
2007	NA	67	NO	0	0	0	0	1
2007	NO	68	YES	0	3	3	2	5
2007	NO	70	YES	1	3	4	0	9
2007	NA	71	NO	0	0	0	0	1
2007	NA	72	NO	0	0	0	1	2
2007	NO	73	YES	1	1	2	2	7
2007	NA	74	NO	0	0	0	0	5
2007	NA	81	NO	0	1	1	0	4
2007	NO	82	YES	0	1	1	0	2
2007	NA	83	NO	1	0	1	0	7
2007	NA	84	NO	2	1	3	0	9
2007	NA	87	NO	0	0	0	0	2
2007	NA	89	NO	0	1	1	1	3
2007	NA	IND	NO	0	1	1	1	1
2007	NA	PPHL1FR	NO	0	0	0	1	1
2008	YES	06	YES	2	4	6	4	7
2008	YES	11	YES	1	0	1	0	2
2008	YES	16	YES	12	8	20	12	27
2008	YES	18	YES	4	4	8	3	9
2008	NA	102	NO	0	0	0	0	1
2008	NA	107	NO	0	0	0	0	1
2008	NO	26	YES	0	0	0	0	1
2008	NO	31	YES	4	5	9	5	11
2008	NO	33	YES	2	0	2	1	1
2008	NA	34	NO	0	0	0	0	2
2008	NO	35	YES	0	0	0	1	7
2008	NO	39	YES	2	3	5	1	7
2008	NO	40	YES	0	0	0	2	2
2008	NO	42	YES	3	5	8	2	13
2008	NO	44	YES	4	0	4	3	7
2008	NO	45	YES	2	1	3	0	7
2008	NO	51	YES	7	9	16	7	18
2008	NO	52	YES	2	5	7	3	15
2008	NO	53	YES	4	9	13	3	25
2008	NO	54	YES	0	0	0	2	9
2008	NA	55	NO	0	1	1	4	6
2008	NO	56	YES	2	3	5	5	10
2008	NO	58	YES	4	0	4	5	6
2008	NO	59	YES	3	6	9	2	4
2008	NA	61	NO	1	0	1	1	3
2008	NA	62	NO	0	1	1	1	2
2008	NO	66	YES	5	3	8	2	14
2008	NO	68	YES	0	2	2	3	4
2008	NO	70	YES	0	2	2	0	10
2008	NA	72	NO	0	0	0	0	8
2008	NO	73	YES	1	3	4	2	8
2008	NA	74	NO	0	0	0	0	1
2008	NA	81	NO	0	1	1	0	5
2008	NO	82	YES	0	1	1	0	2
2008	NA	83	NO	2	0	2	3	12
2008	NA	84	NO	1	1	2	3	11
2008	NA	87	NO	0	1	1	0	0
2008	NA	89	NO	0	0	0	0	3
2008	NA	IND	NO	0	0	0	0	2
2009	YES	06	YES	2	5	7	1	8
2009	YES	11	YES	0	0	0	0	2
2009	YES	16	YES	7	22	29	13	27
2009	YES	18	YES	2	1	3	2	10
2009	NA	114	NO	1	0	1	0	1
2009	NO	26	YES	0	0	0	0	3
2009	NO	31	YES	2	6	8	9	10
2009	NO	33	YES	0	1	1	1	4
2009	NA	34	NO	0	0	0	0	2
2009	NO	35	YES	0	5	5	3	4
2009	NO	39	YES	1	7	8	7	7
2009	NO	40	YES	0	1	1	2	1
2009	NO	42	YES	3	8	11	11	21
2009	NO	44	YES	1	1	2	0	6
2009	NO	45	YES	3	3	6	4	6
2009	NO	51	YES	2	8	10	6	15
2009	NO	52	YES	3	10	13	8	15
2009	NO	53	YES	1	13	14	7	19
2009	NO	54	YES	1	0	1	2	4
2009	NA	55	NO	1	4	5	0	3
2009	NO	56	YES	1	4	5	4	12
2009	NO	58	YES	0	3	3	4	12
2009	NO	59	YES	1	4	5	5	14
2009	NA	61	NO	0	0	0	0	4
2009	NA	62	NO	0	1	1	1	8
2009	NO	66	YES	2	4	6	3	12
2009	NA	67	NO	0	1	1	0	1
2009	NO	68	YES	0	2	2	2	6
2009	NO	69	YES	0	1	1	0	0
2009	NO	70	YES	1	2	3	0	10
2009	NA	71	NO	0	0	0	0	1
2009	NA	72	NO	0	0	0	0	2
2009	NO	73	YES	1	3	4	4	9
2009	NA	74	NO	0	0	0	0	4
2009	NA	81	NO	0	0	0	1	5
2009	NO	82	YES	1	2	3	4	5
2009	NA	83	NO	2	0	2	2	5
2009	NA	84	NO	1	4	5	3	3
2009	NA	87	NO	1	0	1	0	2
2009	NA	89	NO	1	2	3	3	5
2009	NA	90	NO	0	0	0	0	1
2009	NA	IND	NO	0	1	1	1	3
2010	YES	06	YES	8	4	12	2	11
2010	YES	11	YES	0	0	0	1	0
2010	YES	16	YES	5	11	16	12	16
2010	YES	18	YES	2	4	6	3	9
2010	NA	13	NO	0	0	0	0	1
2010	NO	26	YES	0	2	2	0	0
2010	NO	31	YES	1	10	11	12	16
2010	NA	32	NO	0	0	0	0	2
2010	NO	33	YES	0	1	1	0	4
2010	NO	35	YES	0	6	6	2	4
2010	NO	39	YES	2	4	6	3	6
2010	NO	40	YES	0	1	1	0	0
2010	NO	42	YES	4	6	10	7	13
2010	NO	44	YES	1	2	3	1	7
2010	NO	45	YES	1	6	7	4	5
2010	NO	51	YES	1	8	9	8	11
2010	NO	52	YES	3	5	8	11	6
2010	NO	53	YES	1	9	10	4	13
2010	NO	54	YES	0	5	5	4	10
2010	NA	55	NO	0	0	0	0	4
2010	NO	56	YES	1	5	6	0	17
2010	NO	58	YES	1	5	6	1	6
2010	NO	59	YES	1	4	5	3	7
2010	NA	61	NO	0	1	1	1	4
2010	NA	62	NO	0	2	2	0	5
2010	NO	66	YES	1	3	4	2	8
2010	NA	67	NO	0	0	0	0	1
2010	NO	68	YES	0	4	4	2	3
2010	NO	70	YES	0	1	1	1	6
2010	NA	72	NO	0	0	0	0	2
2010	NO	73	YES	3	3	6	5	4
2010	NA	74	NO	0	0	0	2	2
2010	NA	81	NO	0	1	1	2	1
2010	NO	82	YES	0	1	1	2	2
2010	NA	83	NO	2	1	3	2	6
2010	NA	84	NO	0	6	6	1	9
2010	NA	87	NO	0	0	0	0	1
2010	NA	89	NO	0	0	0	0	1
2010	NA	IND	NO	0	1	1	2	3
2011	YES	06	YES	2	4	6	1	4
2011	YES	11	YES	0	3	3	1	1
2011	YES	16	YES	2	19	21	11	18
2011	YES	18	YES	1	7	8	4	4
2011	NA	120	NO	0	0	0	1	0
2011	NO	26	YES	0	1	1	0	0
2011	NO	31	YES	0	10	10	4	6
2011	NO	33	YES	0	3	3	2	2
2011	NA	34	NO	1	0	1	0	0
2011	NO	35	YES	0	4	4	1	3
2011	NO	39	YES	0	1	1	4	4
2011	NO	40	YES	0	1	1	0	0
2011	NO	42	YES	2	9	11	4	6
2011	NO	44	YES	1	6	7	3	9
2011	NO	45	YES	0	3	3	1	4
2011	NO	51	YES	6	14	20	6	12
2011	NO	52	YES	3	11	14	4	11
2011	NO	53	YES	1	10	11	1	9
2011	NO	54	YES	0	10	10	4	5
2011	NA	55	NO	0	1	1	1	5
2011	NO	56	YES	0	8	8	6	7
2011	NO	58	YES	0	4	4	10	5
2011	NO	59	YES	3	4	7	4	3
2011	NA	61	NO	0	3	3	4	6
2011	NA	62	NO	0	4	4	3	12
2011	NO	66	YES	2	5	7	3	7
2011	NA	67	NO	0	0	0	0	1
2011	NO	68	YES	0	2	2	3	5
2011	NO	70	YES	0	3	3	2	8
2011	NA	72	NO	0	1	1	0	0
2011	NO	73	YES	0	1	1	7	5
2011	NA	74	NO	0	1	1	1	2
2011	NA	81	NO	0	1	1	3	3
2011	NO	82	YES	0	2	2	1	0
2011	NA	83	NO	2	4	6	1	5
2011	NA	84	NO	2	4	6	3	5
2011	NA	87	NO	0	1	1	1	1
2011	NA	89	NO	1	5	6	0	2
2011	NA	IND	NO	0	1	1	0	1
2012	YES	06	YES	0	4	4	4	5
2012	YES	11	YES	0	0	0	0	1
2012	YES	16	YES	0	13	13	16	13
2012	YES	18	YES	1	6	7	3	6
2012	NA	114	NO	0	1	1	1	0
2012	NA	120	NO	0	0	0	0	1
2012	NO	31	YES	0	6	6	6	6
2012	NO	33	YES	0	0	0	0	1
2012	NA	34	NO	0	0	0	0	1
2012	NO	35	YES	0	2	2	1	2
2012	NO	39	YES	0	7	7	2	5
2012	NO	40	YES	0	2	2	1	1
2012	NO	42	YES	2	7	9	6	7
2012	NO	44	YES	1	3	4	1	6
2012	NO	45	YES	0	3	3	4	7
2012	NO	51	YES	0	10	10	10	8
2012	NO	52	YES	2	11	13	9	13
2012	NO	53	YES	3	18	21	8	11
2012	NO	54	YES	0	1	1	3	7
2012	NA	55	NO	0	3	3	1	3
2012	NO	56	YES	1	5	6	1	4
2012	NO	58	YES	0	6	6	2	4
2012	NO	59	YES	1	5	6	7	5
2012	NA	61	NO	0	0	0	2	3
2012	NA	62	NO	0	2	2	2	4
2012	NO	66	YES	0	9	9	5	12
2012	NO	68	YES	0	3	3	0	2
2012	NO	70	YES	0	0	0	3	9
2012	NA	72	NO	0	0	0	0	1
2012	NO	73	YES	0	5	5	3	3
2012	NA	74	NO	0	1	1	0	1
2012	NA	81	NO	0	0	0	2	2
2012	NO	82	YES	0	0	0	2	1
2012	NA	83	NO	0	2	2	2	5
2012	NA	84	NO	0	1	1	2	9
2012	NA	89	NO	0	0	0	1	4
2013	YES	06	YES	0	3	3	2	3
2013	YES	11	YES	0	0	0	1	0
2013	YES	16	YES	0	4	4	3	10
2013	YES	18	YES	1	3	4	3	4
2013	NO	26	YES	0	1	1	0	0
2013	NO	31	YES	0	3	3	4	6
2013	NA	32	NO	0	0	0	0	1
2013	NO	33	YES	0	2	2	0	1
2013	NA	34	NO	0	1	1	0	0
2013	NO	35	YES	0	3	3	1	0
2013	NO	39	YES	1	5	6	5	2
2013	NO	42	YES	0	10	10	4	6
2013	NO	44	YES	0	3	3	1	6
2013	NO	45	YES	1	2	3	0	3
2013	NO	51	YES	0	4	4	3	5
2013	NO	52	YES	0	7	7	3	4
2013	NO	53	YES	2	12	14	7	9
2013	NO	54	YES	1	2	3	1	4
2013	NA	55	NO	0	0	0	1	1
2013	NO	56	YES	1	1	2	1	5
2013	NO	58	YES	1	5	6	2	5
2013	NO	59	YES	0	2	2	5	4
2013	NA	61	NO	0	1	1	1	7
2013	NA	62	NO	0	2	2	2	2
2013	NO	66	YES	0	9	9	1	6
2013	NA	67	NO	0	0	0	2	2
2013	NO	68	YES	0	2	2	1	3
2013	NO	70	YES	0	2	2	0	3
2013	NA	72	NO	0	0	0	0	2
2013	NO	73	YES	0	5	5	2	2
2013	NA	74	NO	0	0	0	0	2
2013	NA	81	NO	0	2	2	0	3
2013	NO	82	YES	0	3	3	0	3
2013	NA	83	NO	0	0	0	1	2
2013	NA	84	NO	0	1	1	3	6
2013	NA	89	NO	0	2	2	1	0
2013	NA	90	NO	0	0	0	0	1
2013	NA	IND	NO	0	1	1	1	2
2014	YES	06	YES	1	2	3	3	6
2014	YES	11	YES	0	0	0	0	1
2014	YES	16	YES	1	8	9	9	14
2014	YES	18	YES	1	2	3	1	4
2014	NO	26	YES	0	1	1	0	0
2014	NA	30	NO	0	0	0	0	2
2014	NO	31	YES	0	6	6	8	7
2014	NO	33	YES	1	1	2	5	2
2014	NO	35	YES	0	5	5	2	1
2014	NO	39	YES	0	7	7	4	3
2014	NO	40	YES	0	0	0	1	1
2014	NO	42	YES	3	10	13	5	12
2014	NO	44	YES	1	4	5	3	2
2014	NO	45	YES	0	4	4	2	4
2014	NO	51	YES	0	10	10	8	8
2014	NO	52	YES	2	5	7	8	5
2014	NO	53	YES	2	14	16	7	17
2014	NO	54	YES	0	3	3	8	2
2014	NA	55	NO	1	1	2	0	1
2014	NO	56	YES	0	0	0	3	2
2014	NO	58	YES	1	7	8	4	5
2014	NO	59	YES	0	5	5	5	5
2014	NA	61	NO	0	1	1	0	2
2014	NA	62	NO	0	0	0	3	2
2014	NO	66	YES	0	10	10	4	8
2014	NO	68	YES	0	4	4	2	3
2014	NO	70	YES	0	0	0	1	5
2014	NA	72	NO	0	0	0	0	1
2014	NO	73	YES	1	4	5	5	2
2014	NA	81	NO	0	0	0	0	4
2014	NO	82	YES	0	1	1	1	2
2014	NA	83	NO	0	0	0	0	6
2014	NA	84	NO	1	4	5	6	4
2014	NA	87	NO	0	1	1	0	0
2014	NA	89	NO	0	0	0	1	0
2015	YES	06	YES	0	2	2	2	2
2015	YES	16	YES	0	5	5	9	13
2015	YES	18	YES	0	0	0	0	3
2015	NA	120	NO	0	0	0	0	1
2015	NO	26	YES	0	1	1	0	0
2015	NA	30	NO	0	0	0	0	1
2015	NO	31	YES	0	4	4	4	9
2015	NO	33	YES	0	0	0	0	4
2015	NA	34	NO	0	3	3	0	1
2015	NO	35	YES	0	3	3	0	2
2015	NO	39	YES	0	8	8	2	1
2015	NO	40	YES	0	1	1	0	0
2015	NO	42	YES	0	1	1	5	9
2015	NO	44	YES	0	2	2	0	2
2015	NO	45	YES	0	3	3	1	2
2015	NO	51	YES	0	4	4	6	5
2015	NO	52	YES	0	3	3	3	6
2015	NO	53	YES	0	5	5	4	8
2015	NO	54	YES	0	1	1	1	6
2015	NA	55	NO	0	2	2	2	4
2015	NO	56	YES	0	2	2	1	5
2015	NO	58	YES	0	4	4	2	1
2015	NO	59	YES	0	6	6	2	3
2015	NA	61	NO	0	0	0	0	1
2015	NA	62	NO	0	0	0	1	1
2015	NO	66	YES	0	2	2	1	6
2015	NA	67	NO	0	0	0	1	0
2015	NO	68	YES	0	1	1	0	1
2015	NO	70	YES	0	0	0	0	3
2015	NA	71	NO	0	0	0	0	1
2015	NA	72	NO	0	1	1	0	0
2015	NO	73	YES	0	3	3	2	2
2015	NA	74	NO	0	1	1	0	1
2015	NA	81	NO	0	2	2	0	2
2015	NO	82	YES	0	1	1	1	2
2015	NA	83	NO	0	1	1	0	4
2015	NA	84	NO	0	3	3	1	4
2015	NA	87	NO	0	0	0	0	1
2015	NA	89	NO	0	0	0	1	2

## Sheet: Incidence_Age
Year	Vaccine	TypeSel	Anyplex/PGMY Range	14	15	16	17	18	19	20	21	22	23	24	25	26	27	28	29	30	31	32	33	34	35	36	37	38	39	40	41	42	43	44	45	46	47	48	49	50	51	52	53	54	55	56	57	58	59
1999	YES	06	YES	0	0	0	1	0	0	0	2	0	1	0	1	0	1	1	1	0	0	1	0	0	0	1	0	3	1	0	0	1	0	0	0	0	0	0	0	0	0	0	0	0	0	0	0	0	1
1999	YES	11	YES	0	0	0	0	1	0	0	0	0	0	0	1	0	0	0	0	0	0	0	0	0	0	0	0	0	0	0	0	0	0	0	0	0	0	0	1	0	0	0	0	0	0	0	0	0	0
1999	YES	16	YES	0	0	0	0	1	6	3	1	2	2	1	4	1	1	3	3	2	3	0	0	2	1	0	0	0	0	0	0	0	1	0	0	0	1	0	0	0	0	0	0	0	1	0	0	0	0
1999	YES	18	YES	0	0	0	0	0	2	0	0	0	0	1	0	0	0	2	2	0	0	0	0	0	0	0	0	0	0	0	0	0	1	0	0	0	1	0	0	0	0	0	0	0	0	0	0	0	0
1999	NO	31	YES	0	0	0	0	0	0	0	2	0	1	0	1	1	0	0	0	0	1	0	1	1	0	1	0	0	0	1	0	0	1	0	0	0	1	0	0	0	0	0	0	1	0	0	0	0	0
1999	NO	33	YES	0	0	0	0	0	1	0	1	0	2	1	0	2	0	1	1	0	0	1	0	0	0	1	0	0	0	0	0	0	0	0	0	0	0	0	0	0	0	0	0	0	0	0	0	0	0
1999	NA	34	NO	0	0	0	0	0	0	0	0	0	0	0	0	0	0	0	0	0	0	0	0	0	0	0	0	0	0	0	0	0	1	0	0	0	0	0	0	0	0	0	0	0	0	0	0	0	0
1999	NO	35	YES	0	0	0	0	0	0	0	1	0	0	0	0	0	1	0	0	1	0	0	0	0	0	1	0	0	0	0	1	0	0	0	0	0	0	0	0	0	0	0	0	0	0	0	0	0	0
1999	NO	39	YES	0	0	0	0	0	0	3	1	0	0	0	2	0	0	1	0	0	0	0	0	0	0	0	1	0	0	0	0	0	0	0	0	0	0	0	0	0	0	0	0	0	0	0	0	0	0
1999	NO	40	YES	0	0	0	0	0	0	0	1	0	0	0	0	0	0	0	0	0	0	0	0	0	0	0	0	0	0	0	0	0	0	0	0	0	0	0	0	0	0	0	0	0	0	0	0	0	0
1999	NO	42	YES	0	0	0	0	1	1	0	0	0	0	0	0	0	0	1	1	0	0	0	0	1	0	0	0	0	0	0	0	0	0	0	0	0	0	0	0	0	1	0	1	0	0	0	0	0	0
1999	NO	44	YES	0	0	0	0	0	0	1	1	0	0	1	0	1	1	0	0	1	0	1	0	0	0	0	0	1	0	0	0	0	0	0	0	0	0	0	0	0	0	0	0	0	0	0	0	0	0
1999	NO	45	YES	0	0	0	0	0	2	0	1	0	0	0	0	0	0	0	1	1	0	0	0	0	0	0	0	0	0	0	0	1	0	1	0	0	0	0	0	0	0	0	0	0	0	0	0	0	0
1999	NO	51	YES	0	0	0	0	1	2	0	2	2	1	1	1	2	0	1	1	1	2	0	0	0	0	0	0	1	0	0	1	0	0	2	0	0	1	0	0	0	0	0	0	0	0	1	0	0	0
1999	NO	52	YES	0	0	0	0	0	1	2	0	1	0	2	1	0	0	0	2	1	1	0	1	0	0	1	0	0	1	0	0	0	0	1	0	1	0	0	1	0	0	0	0	0	0	0	0	0	0
1999	NO	53	YES	0	0	0	0	1	2	1	1	2	3	3	2	1	2	1	3	2	0	1	1	0	0	2	1	0	2	0	0	0	1	0	0	0	2	0	0	0	1	0	1	0	0	0	0	0	0
1999	NO	54	YES	0	0	0	0	0	0	1	0	1	0	0	1	0	0	0	0	0	0	0	0	0	0	0	0	0	0	0	0	0	0	0	0	0	0	1	0	0	0	1	0	1	0	0	0	0	0
1999	NA	55	NO	0	0	0	0	0	0	0	0	0	0	0	1	1	0	0	0	0	0	0	0	0	0	0	0	0	0	0	0	0	0	0	0	0	0	0	0	0	0	0	0	0	0	0	0	0	0
1999	NO	56	YES	0	0	0	1	1	1	0	0	0	1	1	0	0	0	2	0	0	1	0	0	1	0	0	0	0	0	0	0	0	0	0	0	0	0	0	0	0	0	0	0	0	0	0	0	0	0
1999	NO	58	YES	0	0	0	0	0	0	0	1	1	1	1	1	3	2	0	0	0	1	0	0	0	0	1	0	0	0	1	1	0	0	0	0	1	0	0	0	0	0	0	0	0	0	0	0	0	1
1999	NO	59	YES	0	0	0	0	1	2	0	1	0	0	0	0	0	1	0	0	0	0	0	0	0	0	0	0	0	0	0	0	0	0	0	0	0	0	0	0	0	0	0	0	1	0	0	0	0	0
1999	NA	61	NO	0	0	0	0	0	0	0	0	0	0	0	1	0	0	0	0	0	0	0	1	0	0	0	0	0	0	0	0	0	0	0	0	0	0	0	0	0	0	0	0	0	0	0	0	0	0
1999	NA	62	NO	0	0	0	0	0	0	0	0	0	0	0	0	0	0	0	1	0	1	0	0	0	0	0	0	1	0	0	0	0	0	0	0	0	0	0	0	0	0	0	0	0	0	0	1	0	0
1999	NO	66	YES	0	0	0	0	2	1	2	0	0	1	0	2	0	1	0	0	1	0	1	0	0	0	0	0	0	0	0	0	1	0	1	0	0	0	0	0	0	0	0	1	0	0	0	0	0	0
1999	NO	68	YES	0	0	0	0	1	1	2	1	0	0	0	1	0	1	0	0	0	0	2	0	0	0	0	0	1	0	0	0	0	0	0	0	1	0	0	0	0	0	0	0	0	0	0	0	0	0
1999	NO	69	YES	0	0	0	0	0	0	0	0	0	0	0	0	0	0	0	0	0	0	0	0	1	0	0	0	0	0	0	0	0	0	0	0	0	0	0	0	0	0	0	0	0	0	0	0	0	0
1999	NO	70	YES	0	0	0	0	0	1	0	0	0	0	1	0	0	0	2	0	2	0	0	0	1	0	0	0	0	0	1	0	0	0	1	0	0	0	0	0	0	1	0	0	0	1	0	0	0	0
1999	NO	73	YES	0	0	0	0	0	0	0	1	0	0	2	0	1	0	0	0	1	1	0	0	0	0	1	1	0	0	0	0	0	0	0	0	0	0	0	0	0	0	0	0	0	0	0	0	0	0
1999	NA	81	NO	0	0	0	0	0	0	0	0	0	0	0	0	0	0	1	0	0	0	0	1	0	0	0	0	0	0	0	0	0	0	0	0	0	0	0	0	0	0	0	0	1	0	0	0	0	0
1999	NO	82	YES	0	0	0	0	1	0	0	0	1	0	0	0	0	0	0	0	0	0	0	0	0	0	0	0	0	0	0	0	0	0	0	0	0	0	0	0	0	0	0	0	0	0	0	0	0	0
1999	NA	83	NO	0	0	0	0	0	2	1	1	0	1	1	0	0	1	0	0	1	0	0	0	0	0	1	0	1	0	0	0	0	0	0	0	0	0	0	0	0	0	0	0	0	0	0	0	0	0
1999	NA	84	NO	0	0	0	0	0	0	0	0	0	0	1	0	0	1	0	0	0	1	0	0	0	0	1	0	1	0	0	0	0	0	0	1	0	0	0	0	0	0	0	0	0	0	0	0	0	0
1999	NA	87	NO	0	0	0	0	0	0	0	0	0	0	0	0	0	0	0	0	0	0	0	0	0	0	0	0	0	0	0	0	0	0	0	0	0	1	0	0	0	0	1	0	0	0	0	0	0	0
1999	NA	89	NO	0	0	0	0	0	0	0	0	0	0	1	0	0	0	0	0	1	0	0	1	0	0	0	0	0	0	0	1	0	0	0	0	0	0	0	0	0	0	0	0	0	0	0	0	0	0
1999	NA	IND	NO	0	0	0	0	0	1	0	1	1	0	1	0	0	1	1	1	1	0	0	0	0	0	2	1	1	0	3	2	0	1	0	0	0	0	0	0	0	1	0	0	0	0	0	1	0	0
2000	YES	06	YES	0	0	1	1	2	2	1	4	2	2	1	2	2	0	2	1	1	1	1	1	1	2	0	0	0	0	0	0	0	0	1	0	0	0	0	0	0	0	0	0	0	0	0	0	0	0
2000	YES	11	YES	0	1	0	0	0	0	1	0	1	1	1	0	1	1	0	1	1	0	0	0	1	0	0	0	0	0	0	0	0	0	0	0	0	0	0	1	0	0	0	0	0	0	0	0	0	0
2000	YES	16	YES	0	2	0	0	4	5	5	5	8	12	6	7	6	5	1	4	0	0	2	3	3	1	1	1	0	0	0	0	3	0	0	0	0	1	0	0	0	0	0	0	2	0	0	0	0	1
2000	YES	18	YES	0	0	0	0	1	2	3	1	0	2	2	0	1	2	0	0	1	0	1	0	1	0	1	0	1	0	0	0	0	0	0	0	0	0	0	0	1	0	0	0	1	0	0	0	0	0
2000	NO	26	YES	0	0	0	0	0	0	0	0	0	1	0	0	0	0	0	0	0	0	0	0	0	1	0	0	0	0	0	0	0	0	0	0	0	0	0	0	0	0	0	0	0	0	0	0	0	0
2000	NO	31	YES	0	0	0	0	2	1	1	2	5	2	0	0	0	0	2	2	1	0	1	2	1	0	0	0	0	0	1	0	1	1	0	0	0	0	1	0	0	0	0	0	0	0	1	0	0	0
2000	NO	33	YES	0	0	0	0	0	1	1	0	3	0	3	2	0	2	1	0	1	0	0	1	0	0	0	0	1	0	0	0	0	1	0	1	0	1	0	0	0	0	0	0	0	0	0	0	1	0
2000	NA	34	NO	0	0	0	0	0	0	0	0	0	1	1	0	0	0	0	0	0	0	0	0	0	1	0	0	0	0	0	0	0	0	0	0	0	1	0	0	0	0	0	0	0	0	0	0	0	0
2000	NO	35	YES	0	0	1	0	0	0	0	0	0	0	1	3	2	1	1	0	1	0	1	1	1	0	0	1	0	0	0	0	0	0	0	0	0	0	0	0	0	0	0	0	0	0	0	0	0	0
2000	NO	39	YES	0	0	1	1	1	4	1	0	2	1	1	3	1	1	1	2	0	2	1	0	1	1	0	0	0	0	1	0	0	0	0	0	0	0	0	0	0	0	0	0	0	0	0	0	0	0
2000	NO	40	YES	0	1	1	0	0	1	0	0	0	1	0	0	0	0	0	1	0	0	0	0	0	0	0	1	0	0	1	0	0	0	0	0	0	0	0	0	0	0	0	0	0	0	0	0	0	0
2000	NO	42	YES	0	0	0	0	0	0	3	1	0	4	2	2	1	2	3	1	4	2	1	2	1	0	0	0	0	1	1	1	0	0	1	0	0	0	1	0	1	0	0	0	0	0	0	0	0	0
2000	NO	44	YES	0	0	1	0	0	0	0	0	0	0	1	2	0	0	1	0	2	1	1	1	0	0	2	0	0	0	0	0	0	0	0	0	0	1	1	0	0	0	0	0	0	0	0	0	0	0
2000	NO	45	YES	0	0	0	1	0	0	2	0	1	0	0	1	0	0	0	0	1	3	0	0	0	1	0	1	0	0	1	0	0	0	0	0	0	0	0	0	0	0	0	0	0	0	0	0	0	0
2000	NO	51	YES	0	0	0	2	5	3	4	5	3	3	1	7	1	5	1	2	1	1	0	2	1	1	0	2	1	0	0	0	0	0	0	0	0	0	0	1	0	1	0	0	0	0	0	0	0	0
2000	NO	52	YES	0	0	0	0	0	7	1	0	2	4	2	2	3	2	3	2	4	2	0	2	0	0	0	1	1	0	0	0	0	0	0	0	0	0	0	0	0	0	0	0	0	0	0	0	0	0
2000	NO	53	YES	0	1	2	2	3	9	4	3	4	10	4	5	3	1	1	2	4	7	1	2	1	2	0	0	2	2	0	0	0	0	2	1	0	1	1	1	0	1	1	0	0	0	0	0	0	0
2000	NO	54	YES	0	0	1	0	0	1	0	1	0	0	0	0	1	1	1	0	1	2	1	0	0	0	0	0	0	0	0	0	1	0	0	0	0	0	0	0	0	0	0	0	0	0	0	0	0	0
2000	NA	55	NO	0	0	0	1	0	0	1	0	0	0	0	1	0	0	3	0	0	0	0	1	0	0	0	2	0	0	0	0	0	0	0	0	0	0	0	0	0	0	0	0	0	0	0	0	0	0
2000	NO	56	YES	0	0	1	0	1	2	3	2	3	0	2	0	1	2	0	1	2	2	1	3	0	1	1	2	0	1	0	0	0	0	1	0	0	1	0	0	0	0	0	0	0	0	0	0	0	0
2000	NA	57	NO	0	0	0	0	0	0	1	0	0	1	0	1	0	0	0	0	0	0	0	0	0	0	0	0	0	0	0	0	0	0	0	0	0	0	0	0	0	0	0	0	0	0	0	0	0	0
2000	NO	58	YES	0	1	1	2	0	4	0	1	4	3	2	2	1	1	0	2	2	1	0	2	1	1	0	1	0	1	0	0	0	0	1	0	0	0	0	0	0	0	0	0	0	0	0	0	0	0
2000	NO	59	YES	0	0	0	1	4	1	1	1	0	2	1	1	1	0	1	0	1	1	0	0	1	2	0	1	0	1	0	0	1	0	0	0	0	0	1	0	0	0	0	0	0	0	0	0	0	0
2000	NA	61	NO	0	0	0	0	0	0	0	0	0	1	0	0	0	1	0	0	0	0	0	0	0	0	0	0	0	0	0	0	0	0	0	0	0	0	0	0	0	0	0	0	1	0	0	0	0	0
2000	NA	62	NO	0	0	1	0	0	0	0	0	0	0	1	0	0	1	0	0	1	1	0	0	0	0	0	0	0	0	0	0	0	0	0	0	0	0	0	0	0	0	0	0	0	0	0	0	0	0
2000	NA	64	NO	0	0	0	0	0	0	0	0	0	0	0	0	0	0	0	0	1	0	0	0	0	0	0	0	0	0	0	0	0	0	0	0	0	0	0	0	0	0	0	0	0	0	0	0	0	0
2000	NO	66	YES	0	0	0	2	2	5	2	1	1	5	4	3	3	1	1	0	3	2	1	2	0	0	0	4	0	2	0	0	1	0	0	0	1	1	0	1	0	0	1	0	0	1	0	0	0	0
2000	NA	67	NO	0	0	0	0	0	0	0	0	0	0	0	0	0	0	0	0	0	0	0	0	0	0	0	1	0	0	0	0	0	0	0	0	0	0	0	0	0	0	0	0	0	0	0	0	0	0
2000	NO	68	YES	0	0	0	1	0	2	1	0	1	2	0	0	1	1	0	0	0	1	0	0	0	0	0	0	0	0	0	0	0	0	0	0	0	0	0	0	0	0	0	0	0	0	0	0	0	0
2000	NO	70	YES	0	0	0	0	2	3	1	0	0	1	1	2	2	1	0	2	0	0	0	2	0	1	0	0	1	0	1	0	0	0	0	0	1	0	0	0	0	0	0	0	0	0	0	0	0	0
2000	NA	72	NO	0	0	0	0	0	0	0	0	0	0	0	0	0	0	0	0	0	0	0	0	0	0	0	0	0	0	0	0	0	0	0	0	0	0	0	0	0	0	0	0	0	0	0	0	0	0
2000	NO	73	YES	0	0	0	0	0	2	0	0	2	2	4	1	1	0	0	0	1	0	1	0	2	0	0	0	0	0	0	0	0	0	0	0	1	0	0	0	1	0	0	0	1	0	0	1	0	0
2000	NA	74	NO	0	0	0	0	0	0	0	0	0	0	0	0	0	0	0	0	0	0	0	1	0	0	0	0	1	0	0	1	0	0	0	0	0	0	0	0	0	0	0	0	0	0	0	0	0	0
2000	NA	81	NO	0	0	0	0	0	0	0	0	1	0	0	0	0	0	1	0	0	0	1	1	0	0	0	0	0	0	0	0	1	0	1	0	0	0	0	0	0	0	0	0	0	0	0	0	0	0
2000	NO	82	YES	0	0	0	0	0	0	0	0	1	0	0	0	0	1	0	0	0	1	0	0	2	0	0	0	0	0	0	0	0	0	0	0	0	0	0	0	0	0	0	0	0	0	0	0	0	0
2000	NA	83	NO	0	0	0	2	1	2	1	2	2	1	0	1	0	1	1	0	1	1	0	0	0	0	0	0	2	0	1	0	1	0	1	0	0	0	1	0	0	0	0	0	0	0	0	0	0	0
2000	NA	84	NO	0	0	0	2	0	4	5	2	4	0	0	1	5	0	1	0	3	0	0	0	1	0	0	0	1	0	1	0	1	0	0	0	0	0	2	0	0	0	1	0	0	0	0	0	0	0
2000	NA	85	NO	0	0	0	0	0	0	0	0	0	0	0	0	0	0	0	0	0	0	0	0	0	0	0	0	0	0	0	0	0	1	0	0	0	0	0	0	0	0	0	0	0	0	0	0	0	0
2000	NA	89	NO	0	0	0	0	1	0	0	0	0	1	0	0	0	0	0	0	0	1	0	2	0	0	0	1	0	0	0	0	0	0	0	0	0	0	0	0	0	0	0	0	0	0	1	0	0	0
2000	NA	IND	NO	0	1	0	0	0	0	0	0	0	0	0	0	0	1	1	1	1	0	1	1	2	0	0	1	0	0	0	0	1	0	1	0	0	3	0	0	0	0	0	1	0	0	0	0	0	0
2001	YES	06	YES	0	0	1	1	3	0	3	1	2	3	2	1	2	0	0	0	0	0	2	0	1	0	0	0	0	0	0	0	0	0	0	0	0	0	0	1	0	0	0	0	0	0	0	0	0	0
2001	YES	11	YES	0	0	0	0	0	0	0	1	0	1	0	0	0	0	0	0	0	0	0	0	0	0	0	0	0	0	0	0	0	0	0	0	0	0	0	0	0	0	0	0	0	0	0	0	0	0
2001	YES	16	YES	0	0	0	1	3	5	4	6	5	2	6	8	2	0	1	1	3	2	3	1	0	2	3	1	5	0	0	2	0	0	1	0	0	0	0	0	1	0	0	0	0	0	0	0	0	0
2001	YES	18	YES	0	0	0	0	0	3	1	2	2	0	0	1	1	0	3	0	1	0	0	0	2	0	0	0	2	1	0	0	0	0	0	0	0	0	0	1	0	0	0	0	1	0	0	0	0	0
2001	NA	114	NO	0	0	0	0	0	0	0	0	0	0	0	0	0	0	0	0	0	0	0	1	0	0	0	0	0	0	0	0	0	0	0	0	0	0	0	0	0	0	0	0	0	0	0	0	0	0
2001	NO	26	YES	0	0	0	0	0	0	0	0	0	0	1	0	0	0	0	0	0	0	0	0	0	0	0	0	0	0	0	0	0	0	0	0	0	0	0	0	0	0	0	0	0	0	0	0	0	0
2001	NA	30	NO	0	0	0	0	0	0	0	0	0	0	0	0	0	0	0	0	1	0	0	0	0	0	0	0	0	0	0	0	0	0	0	0	0	0	0	0	0	0	0	0	0	0	0	0	0	0
2001	NO	31	YES	0	0	0	0	4	0	2	0	1	2	1	1	2	2	0	0	1	1	0	0	0	0	0	0	0	1	0	1	0	0	0	0	0	0	0	0	0	0	0	0	0	0	0	0	0	0
2001	NO	33	YES	0	0	0	1	0	0	0	0	0	1	0	0	0	0	1	0	1	0	0	0	0	1	0	0	0	0	0	0	0	0	1	0	0	0	0	1	0	0	0	0	0	0	0	0	0	0
2001	NA	34	NO	0	0	0	0	1	0	0	0	0	0	0	0	0	0	0	0	0	0	0	0	0	0	0	0	0	0	0	0	0	0	0	0	0	0	0	0	0	0	0	0	0	0	0	0	0	0
2001	NO	35	YES	0	0	0	0	0	0	0	0	1	0	0	2	0	0	0	0	0	0	0	1	0	0	0	1	0	1	0	0	0	0	0	0	0	0	0	0	0	0	0	0	0	0	0	0	0	0
2001	NO	39	YES	0	0	2	1	1	2	4	1	1	4	1	2	0	1	0	1	1	2	1	0	0	1	0	1	0	0	0	0	0	0	0	0	0	0	0	1	0	0	0	0	0	0	0	0	0	0
2001	NO	40	YES	0	0	0	0	0	0	0	0	0	0	0	1	0	0	0	0	1	0	0	0	0	0	0	0	0	0	0	0	0	0	0	0	0	0	0	0	0	0	0	0	0	0	0	0	0	0
2001	NO	42	YES	0	0	0	0	0	1	1	2	0	2	2	0	1	1	0	2	0	0	1	0	0	0	0	1	0	2	0	0	0	0	0	0	0	0	0	0	1	0	1	0	1	0	0	0	0	0
2001	NO	44	YES	0	0	0	0	0	2	0	0	0	1	0	3	0	0	0	1	1	0	1	0	0	1	0	0	0	0	0	0	0	0	0	0	0	0	0	0	0	0	0	0	0	0	1	0	0	0
2001	NO	45	YES	0	0	0	0	0	1	0	2	0	2	0	0	0	1	2	0	0	1	2	0	0	0	0	0	1	0	0	0	0	0	1	0	0	0	0	0	0	0	0	0	0	0	0	0	0	0
2001	NO	51	YES	0	0	2	3	2	4	3	4	5	2	1	1	5	0	1	3	2	0	1	0	0	0	0	0	1	1	0	2	1	0	0	0	0	0	0	1	0	0	0	0	0	0	0	0	0	1
2001	NO	52	YES	0	0	2	0	2	1	2	1	1	1	0	1	1	0	0	1	0	1	1	0	0	2	0	0	0	0	0	0	0	0	0	1	0	0	0	0	0	0	0	0	0	0	0	0	0	0
2001	NO	53	YES	0	0	3	2	0	5	3	6	2	4	2	4	2	6	1	1	4	4	1	0	0	2	2	2	1	0	0	1	0	0	0	1	0	0	0	0	0	0	1	0	0	0	1	0	1	0
2001	NO	54	YES	0	0	1	0	0	0	0	0	0	0	1	0	1	0	0	0	0	0	0	0	0	0	0	0	0	0	0	0	0	0	0	0	0	0	0	0	0	0	0	0	0	0	0	0	0	0
2001	NA	55	NO	0	0	0	0	0	0	1	0	3	1	0	0	0	0	0	0	0	0	0	0	0	1	0	0	0	0	0	0	0	0	0	0	0	0	0	0	0	0	0	0	0	0	0	0	0	0
2001	NO	56	YES	0	1	1	0	2	1	2	0	3	0	0	0	0	0	1	0	1	0	0	1	0	0	0	0	0	1	0	0	1	0	0	0	0	0	0	0	0	0	0	0	0	0	0	0	0	0
2001	NO	58	YES	0	0	0	0	1	2	4	1	3	0	1	1	1	0	2	0	0	1	1	2	1	0	0	0	1	0	0	0	1	0	0	0	0	0	0	0	0	0	0	0	0	0	0	0	0	0
2001	NO	59	YES	0	0	0	1	0	0	4	1	0	3	0	0	2	0	1	2	0	1	1	0	1	1	1	0	1	0	0	0	0	0	0	0	0	0	0	0	0	0	0	0	0	0	0	0	0	0
2001	NA	61	NO	0	0	0	0	1	0	0	0	0	1	0	0	0	0	0	0	0	0	0	0	0	0	0	0	1	0	0	0	0	0	1	0	0	0	0	0	1	0	0	0	0	0	0	0	0	0
2001	NA	62	NO	0	0	0	0	0	0	0	1	0	0	0	1	0	0	0	0	0	0	0	0	0	0	1	0	0	0	1	0	0	0	0	0	0	0	0	0	0	0	0	0	0	0	0	0	0	0
2001	NO	66	YES	0	0	0	1	0	2	0	2	4	4	2	1	1	0	2	2	0	0	1	1	1	0	0	0	2	0	0	0	0	0	0	0	0	0	0	0	0	0	0	0	0	0	0	0	0	0
2001	NA	67	NO	0	0	0	0	0	1	0	0	0	0	0	0	0	0	0	0	0	0	0	0	0	0	0	0	0	0	0	1	1	0	0	0	0	0	0	0	0	0	0	0	0	0	0	0	0	0
2001	NO	68	YES	0	0	0	0	0	1	1	0	1	2	0	1	0	0	0	0	0	1	0	0	1	0	0	0	0	0	0	0	0	0	0	0	0	0	0	0	1	0	0	0	0	0	0	0	0	0
2001	NO	70	YES	0	0	0	0	0	0	0	0	0	1	3	0	1	1	2	0	0	0	0	0	0	1	0	0	1	0	1	0	0	0	0	0	0	0	0	1	0	0	0	0	1	1	0	0	0	0
2001	NO	73	YES	0	0	0	0	0	1	1	0	1	2	0	0	1	0	1	0	0	0	0	0	0	0	0	0	1	0	0	1	0	0	0	0	0	0	0	0	1	0	0	0	0	0	0	0	0	0
2001	NA	74	NO	0	0	0	0	0	0	0	0	0	0	0	1	0	0	0	0	0	0	0	0	0	0	0	0	0	0	0	0	0	0	0	0	0	0	0	0	0	0	0	0	0	0	0	0	0	0
2001	NA	81	NO	0	0	0	0	0	0	0	0	0	0	1	0	0	1	0	0	0	0	1	0	0	0	0	0	0	0	0	0	0	1	0	0	0	0	0	0	0	0	0	0	0	0	0	0	0	0
2001	NO	82	YES	0	0	1	1	0	0	0	0	1	1	1	1	0	0	0	0	0	0	0	0	0	0	0	0	1	0	0	0	0	0	0	0	0	1	0	0	0	0	1	0	0	0	0	0	0	0
2001	NA	83	NO	0	0	0	1	0	1	1	0	1	2	1	2	1	0	0	0	0	1	0	0	0	0	1	0	0	0	0	0	0	0	0	0	0	0	0	0	0	0	0	0	0	0	0	0	0	0
2001	NA	84	NO	0	0	1	0	2	3	0	0	2	0	1	0	1	0	2	0	0	0	1	3	1	0	1	0	0	0	0	0	0	0	0	0	0	0	0	0	0	0	0	0	0	0	0	0	0	0
2001	NA	89	NO	0	0	0	0	0	0	0	0	0	0	1	1	0	0	1	1	0	0	1	0	0	0	0	0	0	0	0	0	0	0	0	0	0	0	0	0	0	0	0	1	0	0	0	0	0	0
2001	NA	IND	NO	0	0	0	2	0	0	3	2	1	2	0	2	0	2	0	0	0	0	0	2	1	1	0	1	0	2	1	0	0	0	0	0	0	0	0	0	0	0	0	1	1	1	0	0	0	0
2002	YES	06	YES	0	0	1	0	2	3	2	1	2	2	0	1	0	0	1	1	0	0	0	0	0	0	1	0	0	1	1	1	0	0	0	0	0	0	0	0	0	1	0	0	0	0	0	0	0	0
2002	YES	11	YES	0	0	0	0	0	0	0	2	0	1	0	0	0	0	0	0	0	0	0	0	0	0	0	1	0	0	1	0	0	0	0	0	0	0	0	0	0	0	0	0	0	0	1	0	0	0
2002	YES	16	YES	0	0	0	1	3	1	6	1	6	2	5	2	4	2	1	3	3	1	0	2	1	5	2	3	1	1	1	1	0	0	1	1	0	0	0	0	1	0	0	0	0	1	0	1	0	0
2002	YES	18	YES	0	0	1	0	0	1	1	3	2	1	0	1	0	2	0	0	1	1	0	0	1	1	0	0	0	0	0	1	0	0	0	0	0	0	1	0	0	0	0	0	0	0	0	0	0	0
2002	NA	02	NO	0	0	0	0	0	0	0	0	0	1	0	0	0	0	0	0	0	0	0	0	0	0	0	0	0	0	0	0	0	0	0	0	0	0	0	0	0	0	0	0	0	0	0	0	0	0
2002	NA	114	NO	0	0	0	0	0	0	0	0	0	0	0	0	0	0	0	0	0	0	0	0	0	0	1	0	0	0	0	0	0	0	0	0	0	0	0	0	0	0	0	0	0	0	0	0	0	0
2002	NO	26	YES	0	0	0	0	0	0	0	0	0	1	0	0	0	0	0	1	0	0	1	0	0	0	0	0	0	0	0	0	0	0	0	0	0	0	0	0	0	0	0	0	0	0	0	0	0	0
2002	NA	27	NO	0	0	0	0	0	0	0	0	1	0	0	0	1	0	0	0	0	0	0	0	0	0	0	0	0	0	0	0	0	0	0	0	0	0	0	0	0	0	0	0	0	0	0	0	0	0
2002	NO	31	YES	0	0	1	1	0	0	3	2	0	1	1	0	0	3	1	2	1	0	1	2	0	2	0	2	0	1	1	0	1	0	0	0	0	0	0	0	0	1	0	0	0	0	1	0	0	1
2002	NO	33	YES	0	0	0	0	0	0	1	0	0	2	0	0	1	0	0	0	0	0	2	0	1	0	1	0	0	1	0	0	0	0	0	1	0	0	0	1	0	0	0	0	0	0	0	0	0	0
2002	NO	35	YES	0	0	0	0	0	0	0	0	1	0	0	0	0	0	0	0	0	1	1	2	0	1	0	0	1	1	0	0	0	1	0	0	0	0	0	0	0	0	0	0	0	0	0	0	0	0
2002	NO	39	YES	0	0	0	1	0	1	0	2	1	0	1	1	2	0	1	2	1	0	2	0	0	1	0	0	0	1	0	1	0	0	0	1	0	0	0	0	0	0	0	0	0	0	0	0	0	0
2002	NO	40	YES	0	0	0	0	0	0	0	1	1	0	0	0	0	0	0	0	0	0	0	0	1	1	0	0	0	0	0	0	0	0	0	0	0	0	0	0	0	0	0	0	0	0	0	0	0	0
2002	NO	42	YES	0	0	0	1	1	0	1	0	2	1	1	1	0	0	2	1	2	3	1	0	0	0	3	1	0	1	0	0	1	0	0	0	0	1	0	0	0	0	0	0	0	0	0	0	0	0
2002	NO	44	YES	0	0	0	0	0	0	0	1	2	0	0	1	1	2	3	0	1	0	1	0	0	0	0	1	1	0	0	1	0	0	0	0	1	0	0	0	1	0	0	0	0	0	0	0	0	0
2002	NO	45	YES	0	0	1	0	0	0	0	1	0	1	0	0	0	0	1	0	1	0	0	0	0	0	0	0	1	0	0	0	1	1	0	0	0	0	0	1	1	0	0	0	0	0	1	0	0	0
2002	NO	51	YES	0	0	0	2	5	4	2	6	3	5	1	1	0	3	1	0	1	0	1	0	1	0	0	0	3	2	0	1	0	1	1	0	0	0	0	0	0	0	1	0	0	0	0	0	0	0
2002	NO	52	YES	0	0	0	2	0	1	0	1	2	2	0	2	0	3	2	2	2	2	1	0	1	1	1	1	0	2	2	0	0	0	0	3	1	0	0	0	2	0	0	0	0	0	0	1	0	1
2002	NO	53	YES	0	0	0	1	2	1	1	4	1	3	2	1	0	2	0	2	2	0	2	1	2	1	1	4	4	0	1	0	1	1	1	1	1	0	1	0	0	0	0	0	0	0	0	0	0	0
2002	NO	54	YES	0	0	0	0	0	0	0	1	1	0	0	0	0	0	0	0	1	1	0	0	0	0	1	0	0	0	0	0	1	0	0	0	0	0	0	0	0	0	0	0	0	0	0	0	0	0
2002	NA	55	NO	0	0	0	0	0	0	1	0	2	1	1	0	0	1	0	1	0	0	0	0	0	0	0	0	0	1	0	0	0	0	0	3	0	0	0	0	0	0	0	0	0	0	0	0	0	0
2002	NO	56	YES	0	0	1	0	2	1	0	2	0	0	0	0	1	0	1	2	0	0	1	0	0	1	0	1	1	2	0	0	1	0	1	0	0	0	0	0	1	0	0	0	0	0	0	0	0	0
2002	NA	57	NO	0	0	0	0	0	0	0	0	0	0	0	0	0	0	0	0	0	1	0	0	0	0	0	0	0	0	0	0	0	0	0	0	0	0	0	0	0	0	0	0	0	0	0	0	0	0
2002	NO	58	YES	0	0	0	0	1	0	1	2	0	4	1	2	2	1	2	0	3	1	0	1	1	0	0	1	2	0	0	0	0	0	0	0	1	0	0	0	0	0	0	0	0	0	1	1	0	0
2002	NO	59	YES	0	0	1	0	0	0	2	1	2	0	0	0	2	1	0	0	1	0	0	0	0	0	2	1	2	0	0	0	0	0	0	0	0	0	0	0	0	0	0	0	0	0	0	0	0	0
2002	NA	61	NO	0	0	0	0	0	0	0	2	1	0	0	1	0	0	0	0	0	0	0	0	0	1	0	0	0	0	0	0	0	0	0	1	0	0	0	0	0	0	0	0	0	0	0	0	0	0
2002	NA	62	NO	0	0	0	0	0	0	0	0	0	0	0	0	0	0	1	0	0	0	0	0	1	0	0	0	0	0	0	0	1	1	0	0	0	0	0	0	0	1	0	0	0	0	0	0	0	0
2002	NO	66	YES	0	0	1	1	0	0	5	1	0	2	1	2	0	1	1	0	2	1	0	1	1	1	0	1	3	0	0	1	1	0	0	0	1	0	0	0	0	0	0	0	0	0	0	0	0	0
2002	NA	67	NO	0	0	0	0	0	1	0	0	0	0	0	0	0	0	0	0	0	0	0	0	0	0	0	0	0	0	0	0	0	0	0	0	0	0	0	0	0	0	0	0	0	0	0	0	0	0
2002	NO	68	YES	0	0	0	0	1	1	0	0	0	0	0	0	0	1	1	0	1	0	0	0	2	0	1	0	0	0	0	0	0	0	0	0	0	0	0	0	0	0	0	0	0	0	0	0	0	0
2002	NO	70	YES	0	0	0	0	0	0	1	1	0	1	0	1	0	0	1	0	0	0	1	1	0	0	1	0	0	1	1	0	0	0	0	0	0	0	0	2	0	0	0	0	0	0	0	0	0	0
2002	NA	71	NO	0	0	0	0	0	0	0	0	0	0	0	0	0	0	0	0	1	0	0	0	0	0	0	0	0	0	0	0	0	0	0	0	0	0	0	0	0	0	0	0	0	0	0	0	0	0
2002	NA	72	NO	0	0	0	0	0	0	0	0	0	1	0	0	0	0	0	0	0	0	1	0	0	0	0	0	0	0	0	0	0	0	0	0	0	0	0	0	0	0	0	0	0	0	0	0	0	0
2002	NO	73	YES	0	0	0	0	0	1	0	1	0	0	1	0	0	2	0	0	0	0	0	0	0	0	0	0	0	1	0	0	1	0	0	0	0	0	1	0	0	0	0	0	0	0	0	0	0	1
2002	NA	81	NO	0	0	0	0	0	0	0	0	1	0	0	0	0	1	0	0	0	0	0	0	1	0	0	0	0	1	1	0	0	0	0	0	0	0	0	0	0	0	0	0	0	0	0	0	0	0
2002	NO	82	YES	0	0	0	0	0	1	1	0	1	1	0	0	0	0	0	0	1	0	0	0	0	1	0	0	0	2	0	0	0	0	0	0	0	0	0	0	0	0	0	0	0	0	0	0	0	0
2002	NA	83	NO	0	0	0	0	2	0	1	0	0	0	2	0	0	1	0	1	1	1	0	0	1	0	0	1	1	0	0	1	0	0	0	0	0	0	1	0	0	0	0	0	0	0	0	0	0	0
2002	NA	84	NO	0	0	0	0	2	2	2	0	3	0	0	1	1	1	1	2	1	0	0	0	1	1	0	0	0	0	0	0	0	0	0	0	0	0	0	0	0	0	0	0	0	0	0	0	0	0
2002	NA	87	NO	0	0	1	0	0	0	0	0	0	0	0	0	0	0	0	0	0	0	0	0	0	0	0	0	0	0	0	0	0	0	0	0	0	0	0	0	0	0	0	0	0	0	0	0	0	0
2002	NA	89	NO	0	0	0	0	1	0	0	0	0	0	0	0	1	0	0	1	0	0	0	1	0	0	0	0	0	1	0	0	0	0	0	0	0	0	0	0	0	0	0	0	0	0	0	0	0	0
2002	NA	IND	NO	0	0	0	0	0	2	2	1	1	0	0	0	2	0	1	0	2	0	0	0	0	0	3	0	0	1	1	0	0	0	0	2	0	0	0	0	0	1	0	0	0	1	1	0	0	0
2003	YES	06	YES	1	0	0	0	0	0	1	1	0	0	0	0	1	2	1	0	0	0	0	0	0	1	0	0	0	0	0	0	0	0	0	0	0	0	0	0	1	0	0	0	0	0	0	0	0	0
2003	YES	11	YES	0	0	0	0	0	1	0	0	0	0	0	0	0	0	1	0	0	1	0	1	0	0	0	0	0	0	0	0	0	0	0	0	0	0	0	0	0	0	0	0	0	0	0	0	0	0
2003	YES	16	YES	1	0	0	0	0	0	1	0	2	0	0	1	2	1	2	4	0	2	2	1	1	3	1	0	1	2	2	0	0	0	0	0	0	0	0	0	0	1	0	0	0	0	0	0	0	0
2003	YES	18	YES	0	1	0	1	0	1	1	0	0	0	0	0	1	0	0	2	0	3	0	1	0	0	0	0	0	0	0	0	1	0	0	0	0	0	0	0	0	0	0	0	0	0	0	0	0	0
2003	NO	31	YES	0	2	0	2	0	0	0	0	0	2	2	0	0	0	1	1	2	0	0	1	0	1	0	0	0	1	0	0	0	0	1	0	0	0	0	0	1	0	0	0	0	0	1	0	0	0
2003	NA	32	NO	0	0	0	0	0	0	0	0	0	0	0	0	0	0	0	0	0	0	0	0	0	0	0	0	1	0	0	0	0	0	0	1	0	0	0	0	0	0	0	0	0	0	0	0	0	0
2003	NO	33	YES	0	0	0	0	0	0	0	0	0	0	1	0	0	0	0	0	0	0	0	0	0	0	1	0	0	0	0	0	0	0	0	0	0	0	0	0	0	0	0	0	0	0	0	0	0	0
2003	NO	35	YES	0	0	0	0	0	0	0	0	0	0	0	0	1	0	0	0	0	0	1	0	0	0	0	1	1	1	0	0	0	0	0	0	0	0	0	0	0	0	0	0	0	0	0	0	0	0
2003	NO	39	YES	0	0	0	0	1	0	0	0	0	1	0	0	0	0	2	4	1	0	0	1	0	4	0	0	1	0	1	0	0	0	0	0	0	0	0	1	0	0	0	0	0	0	0	0	0	0
2003	NO	40	YES	0	0	0	0	1	0	0	0	0	0	0	0	0	0	0	0	0	0	0	0	0	0	0	0	0	0	0	0	0	0	0	0	0	0	0	0	0	0	0	0	0	0	0	0	0	0
2003	NO	42	YES	0	0	0	2	0	0	0	0	0	0	0	1	0	0	0	0	2	0	0	2	0	1	0	1	0	1	0	0	0	0	0	0	0	0	0	0	0	1	0	0	0	0	0	0	0	0
2003	NO	44	YES	0	0	0	0	0	0	0	0	0	0	0	1	0	0	0	0	3	0	0	0	0	1	1	0	1	0	0	0	1	0	0	0	0	0	0	0	1	0	0	0	0	0	0	0	0	0
2003	NO	45	YES	0	0	0	1	0	0	1	0	1	1	0	0	0	0	0	0	0	2	1	0	0	0	1	0	0	1	0	0	0	0	1	0	0	0	0	0	0	0	0	0	0	0	0	1	0	0
2003	NO	51	YES	0	0	0	1	2	1	1	1	0	2	2	1	0	1	1	1	0	1	2	2	0	1	0	1	0	1	0	0	1	2	1	1	0	0	0	0	0	1	0	0	0	0	0	0	0	0
2003	NO	52	YES	0	0	0	0	2	0	1	1	0	1	0	0	0	3	0	1	0	0	1	2	0	1	1	0	0	0	2	0	1	0	0	1	0	0	0	0	0	0	0	0	0	0	0	0	0	0
2003	NO	53	YES	0	0	0	0	0	3	0	1	1	1	1	1	1	1	0	2	2	4	0	3	0	0	0	1	1	2	0	1	0	1	1	0	0	0	0	0	0	1	0	0	0	0	0	0	0	0
2003	NO	54	YES	0	0	0	0	0	0	0	1	0	0	0	0	0	0	1	0	1	0	0	2	0	0	0	0	0	0	0	0	0	1	0	0	1	0	0	0	1	0	0	0	0	0	0	0	0	0
2003	NA	55	NO	0	0	0	0	0	0	0	1	0	0	0	0	0	0	1	0	0	0	0	0	0	0	0	0	0	0	1	0	0	1	0	0	0	0	0	0	1	1	1	0	0	0	0	0	0	0
2003	NO	56	YES	0	0	0	0	0	0	1	1	0	0	0	0	0	0	0	1	0	1	0	0	0	0	0	0	0	0	0	0	2	0	1	1	0	0	0	0	0	0	0	1	0	0	0	0	0	0
2003	NA	57	NO	0	0	0	0	0	0	0	0	0	0	0	0	0	0	0	0	0	0	0	0	0	0	0	0	0	0	0	0	0	0	0	0	0	0	0	0	0	0	0	0	0	0	0	0	0	0
2003	NO	58	YES	0	0	0	0	0	2	0	2	1	1	1	1	1	1	0	2	0	2	1	4	1	0	1	0	0	1	2	0	0	1	0	0	0	0	0	1	0	0	0	0	0	0	0	0	0	0
2003	NO	59	YES	0	0	0	0	2	1	0	0	0	1	0	0	0	1	1	0	0	0	0	1	0	1	1	0	0	1	1	0	0	0	0	0	0	0	0	0	0	1	0	0	0	0	0	0	0	0
2003	NA	61	NO	0	0	0	0	0	0	0	0	1	0	0	0	0	0	0	0	3	1	0	0	0	0	0	0	0	1	0	0	0	0	0	0	1	0	0	0	0	1	0	0	0	0	0	0	0	0
2003	NA	62	NO	0	0	0	0	0	0	0	0	0	0	0	0	0	1	0	1	0	0	0	0	0	0	0	0	0	0	0	0	0	0	0	0	0	0	0	0	0	0	1	0	1	1	0	0	0	0
2003	NO	66	YES	0	0	0	1	1	0	0	1	0	1	0	0	0	0	0	0	2	1	0	2	0	0	1	1	0	0	0	0	0	0	0	0	1	1	0	0	0	0	0	0	0	0	0	0	0	0
2003	NA	67	NO	0	0	0	0	0	0	0	0	0	0	0	0	0	0	0	0	0	1	0	0	0	1	0	0	0	0	0	0	0	0	0	0	0	0	0	0	0	0	0	0	0	0	0	0	0	0
2003	NO	68	YES	0	0	0	0	0	0	0	0	0	0	1	1	1	1	1	1	0	0	0	0	0	0	2	0	0	0	0	0	0	0	0	0	0	0	0	0	0	0	0	0	0	0	0	0	0	0
2003	NO	70	YES	0	0	0	0	0	0	2	0	0	0	0	0	0	1	1	0	0	0	1	0	0	0	1	0	2	0	2	1	0	0	0	1	1	0	0	0	0	0	0	0	0	0	0	0	0	0
2003	NA	71	NO	0	0	0	0	0	0	0	0	0	0	0	0	0	0	0	0	0	0	0	1	0	0	0	0	0	0	0	0	0	0	0	0	0	0	0	0	0	0	0	0	0	0	0	0	0	0
2003	NA	72	NO	0	0	0	0	0	0	0	0	0	0	0	0	0	0	0	0	1	0	0	0	0	0	1	0	0	0	0	0	0	0	0	0	0	0	0	0	0	0	1	0	0	0	0	0	0	0
2003	NO	73	YES	0	0	0	1	0	0	0	3	0	1	0	0	0	0	0	0	1	1	0	0	1	1	1	1	0	0	1	0	0	0	0	0	0	0	0	1	0	0	0	0	0	0	0	0	0	0
2003	NA	74	NO	0	0	0	0	0	0	0	0	0	0	0	0	0	1	0	0	0	0	0	0	0	0	0	0	0	0	0	0	0	0	1	0	0	0	0	0	0	0	0	0	0	0	0	0	0	0
2003	NA	81	NO	0	0	0	0	0	0	0	0	0	0	0	0	0	0	0	0	0	0	0	0	0	0	0	0	0	0	1	0	0	0	0	0	0	0	0	0	0	0	0	0	0	0	0	0	1	0
2003	NO	82	YES	0	0	0	0	0	0	0	1	0	1	0	0	0	0	0	0	0	0	0	0	0	0	0	0	0	0	0	0	0	1	0	0	0	0	0	0	0	0	0	0	0	0	0	0	0	0
2003	NA	83	NO	0	0	0	1	0	0	0	0	0	0	1	0	0	0	0	0	0	1	0	0	0	0	1	0	2	0	0	0	0	0	1	0	0	0	0	0	1	0	0	0	0	0	0	0	0	0
2003	NA	84	NO	0	0	0	0	0	0	0	0	0	0	2	0	0	0	0	1	1	1	0	0	2	0	1	0	0	1	0	0	0	0	0	0	1	0	0	0	0	0	0	0	0	0	0	0	0	0
2003	NA	89	NO	0	0	0	1	0	1	0	0	0	0	0	0	0	0	0	0	0	0	0	0	0	0	0	2	0	0	0	0	0	0	0	0	0	0	0	0	0	0	0	0	0	0	0	0	0	0
2003	NA	91	NO	0	0	0	0	0	0	0	0	0	0	0	0	0	0	0	0	0	0	0	0	0	0	0	0	0	0	0	0	1	0	0	0	0	0	0	0	0	0	0	0	0	0	0	0	0	0
2003	NA	IND	NO	0	0	0	0	0	0	0	1	0	0	0	0	0	0	0	0	0	0	0	0	0	1	0	0	1	0	0	0	0	1	0	0	0	0	0	0	0	0	0	0	0	0	0	0	0	0
2004	YES	06	YES	0	0	0	0	0	0	0	0	0	0	0	0	0	0	0	0	0	0	1	1	0	0	0	0	0	0	0	0	0	1	0	0	0	0	0	0	0	0	0	0	0	0	0	0	0	0
2004	YES	11	YES	0	0	0	0	0	0	0	0	0	0	0	0	0	1	0	0	0	0	0	0	0	0	0	0	0	0	0	0	0	0	0	0	0	0	0	0	0	0	0	0	0	0	0	0	0	0
2004	YES	16	YES	0	1	0	0	0	0	1	1	1	1	3	0	0	1	1	1	3	2	1	0	0	0	0	0	1	1	0	2	0	1	1	0	0	0	0	0	1	0	0	0	0	0	0	0	0	0
2004	YES	18	YES	0	0	0	0	0	0	0	0	0	0	0	1	0	0	0	0	1	0	0	0	0	0	0	0	0	0	0	0	0	1	0	1	0	0	0	0	0	0	0	0	0	0	0	0	0	0
2004	NA	114	NO	0	0	0	0	0	0	0	0	0	0	0	0	0	0	0	0	0	0	0	0	0	0	0	0	0	0	0	1	0	0	0	0	0	0	0	0	0	0	0	0	0	0	0	0	0	0
2004	NO	31	YES	0	0	0	0	0	0	0	0	0	2	0	0	0	1	1	1	2	0	0	0	2	0	0	0	0	0	0	0	1	0	0	0	0	0	0	0	0	0	1	0	0	0	0	0	0	0
2004	NA	32	NO	0	0	0	0	1	0	0	0	0	0	0	0	0	0	0	0	0	0	0	0	0	0	0	0	0	0	0	0	0	0	0	0	0	0	0	0	0	0	0	0	0	0	0	0	0	0
2004	NO	33	YES	0	0	0	0	0	0	0	0	1	0	0	0	0	1	0	1	1	0	0	0	0	0	0	0	0	0	0	0	0	0	0	0	0	0	0	0	0	0	0	0	0	0	0	0	0	0
2004	NO	35	YES	0	0	0	0	0	0	0	0	1	0	1	1	0	0	0	0	0	0	0	1	0	0	0	0	0	0	0	0	0	0	0	0	0	0	0	0	0	0	0	0	0	0	0	0	0	0
2004	NO	39	YES	0	0	0	0	0	0	0	0	1	0	1	0	0	1	0	0	0	0	1	0	0	1	0	1	0	0	0	0	0	0	0	0	1	0	0	0	0	0	0	0	0	1	0	0	0	0
2004	NO	42	YES	0	0	0	0	0	0	0	0	1	0	0	0	0	0	0	0	0	0	1	0	0	1	0	0	0	0	0	0	0	0	0	0	0	0	1	0	0	0	0	0	0	0	0	0	0	0
2004	NO	44	YES	0	0	0	0	0	0	0	0	0	0	0	0	0	0	0	0	0	0	0	0	0	0	0	0	0	0	0	0	1	1	0	0	0	0	0	0	0	0	0	0	0	0	0	0	0	0
2004	NO	45	YES	0	0	0	0	0	0	0	0	1	0	0	0	1	0	0	0	0	0	0	1	0	0	0	0	0	0	0	0	1	0	0	0	0	0	0	0	0	0	1	0	0	0	0	0	0	0
2004	NO	51	YES	0	0	0	0	1	0	0	1	1	0	0	1	1	1	0	0	2	0	0	1	0	2	2	0	0	0	0	0	2	1	1	0	0	0	1	0	0	0	0	0	0	0	0	0	0	0
2004	NO	52	YES	0	0	0	0	0	1	0	1	0	0	0	0	1	1	0	0	0	0	1	0	0	1	1	0	0	0	0	1	0	2	0	1	0	0	0	0	0	0	1	0	0	0	0	0	0	0
2004	NO	53	YES	0	0	0	1	0	0	1	0	0	0	0	0	0	3	1	0	1	1	0	0	0	0	2	1	0	1	0	2	2	0	0	0	0	0	0	0	0	0	0	0	0	0	0	0	0	0
2004	NO	54	YES	0	0	0	0	0	0	0	0	0	0	0	0	0	0	0	0	0	0	0	0	0	0	0	0	0	0	0	1	0	0	0	0	0	0	0	0	0	0	0	0	0	0	0	0	0	0
2004	NA	55	NO	0	0	0	0	0	0	1	0	1	0	0	0	0	0	0	0	0	0	0	0	1	1	0	0	0	0	0	0	0	0	0	0	1	0	0	0	0	0	0	0	0	0	0	0	0	0
2004	NO	56	YES	0	0	0	0	0	0	0	0	0	0	0	0	0	1	0	0	1	0	2	0	0	0	0	0	0	0	0	0	0	0	0	0	0	0	0	0	0	0	0	0	0	0	0	0	0	0
2004	NO	58	YES	0	0	0	0	0	1	1	0	0	0	0	1	0	0	0	0	0	0	0	0	1	0	0	0	0	0	0	0	0	0	0	0	0	0	0	0	0	0	0	0	0	0	0	0	0	0
2004	NO	59	YES	0	0	0	0	0	0	0	1	1	0	1	0	0	0	0	0	0	0	0	0	2	0	0	0	0	0	0	0	0	0	0	0	0	0	0	0	1	0	1	1	0	0	0	0	0	0
2004	NA	61	NO	0	0	0	0	0	0	0	0	0	0	0	0	0	0	0	0	0	1	0	0	1	1	0	1	0	0	0	0	0	0	0	0	0	0	0	0	0	0	0	0	0	0	0	0	0	0
2004	NA	62	NO	0	0	0	0	0	0	0	0	0	0	0	0	0	0	1	0	1	0	0	0	1	0	0	1	0	0	0	0	0	0	0	0	0	0	0	0	1	0	0	0	0	0	0	0	0	0
2004	NO	66	YES	0	0	0	1	0	0	1	0	0	0	0	1	1	1	0	0	0	0	0	1	0	0	0	1	0	0	0	0	0	1	0	0	0	0	0	0	1	0	0	0	0	0	0	0	0	0
2004	NO	68	YES	0	0	0	0	0	0	0	0	0	0	2	0	0	0	0	0	0	1	0	0	0	0	0	0	0	0	0	0	0	0	0	0	0	0	0	0	0	0	0	0	0	0	1	0	0	0
2004	NO	70	YES	0	0	0	0	0	0	1	0	0	0	0	0	0	0	0	0	0	0	0	1	0	0	1	1	0	0	0	0	0	0	0	0	0	0	0	0	1	0	0	0	0	1	0	0	0	0
2004	NA	71	NO	0	0	0	0	0	0	0	0	0	0	0	0	0	0	0	0	0	0	0	0	0	0	0	1	0	0	0	0	0	0	0	0	0	0	0	0	0	0	0	0	0	0	0	0	0	0
2004	NA	72	NO	0	0	0	0	0	0	0	0	0	0	0	0	0	0	0	0	0	0	0	0	0	0	0	0	0	0	0	0	1	0	0	0	0	0	0	0	0	0	0	0	0	0	0	0	0	0
2004	NO	73	YES	0	0	0	0	0	0	1	1	0	0	0	0	0	0	0	1	0	0	0	1	0	0	0	0	0	0	0	0	0	0	0	1	0	0	0	0	0	0	0	0	0	0	0	0	0	0
2004	NA	74	NO	0	0	0	0	0	0	0	1	0	0	0	0	0	0	0	0	0	0	0	0	0	0	0	0	0	0	0	0	0	0	0	0	0	0	0	0	0	0	0	0	0	0	0	0	0	0
2004	NO	82	YES	0	0	0	0	0	0	0	0	0	0	0	0	1	0	0	0	0	0	0	0	0	0	0	0	0	0	0	0	1	0	0	0	0	0	0	0	0	0	0	0	0	0	0	0	0	0
2004	NA	83	NO	0	0	0	0	0	0	0	0	0	0	1	0	0	1	0	0	0	0	1	0	0	0	0	0	0	0	0	0	0	1	0	0	0	0	0	0	0	0	0	0	0	0	0	0	0	0
2004	NA	84	NO	0	0	0	0	0	0	0	0	0	0	0	1	0	0	0	0	0	0	0	0	0	1	0	0	1	0	0	0	0	1	0	0	0	0	0	0	0	0	0	0	0	0	0	0	0	0
2004	NA	89	NO	0	0	0	0	0	0	0	0	0	0	0	0	0	1	0	0	0	0	0	0	0	0	0	1	0	0	0	0	1	1	1	0	0	0	0	0	0	0	0	0	0	1	0	0	0	0
2004	NA	IND	NO	0	0	0	0	0	0	0	0	0	0	0	0	1	0	0	0	0	1	0	0	0	0	0	0	0	0	0	0	0	0	0	0	0	0	0	0	0	0	0	1	0	0	0	0	0	0
2005	YES	06	YES	0	0	0	0	0	1	0	1	0	0	1	1	0	0	1	0	0	0	0	0	1	0	0	0	1	0	1	1	1	0	0	0	0	0	0	0	0	0	1	0	0	0	0	0	0	0
2005	YES	11	YES	0	0	0	2	0	0	0	0	0	0	0	0	0	0	0	0	1	0	0	0	0	0	0	0	0	0	0	0	0	0	0	0	0	0	0	0	0	0	0	0	0	0	0	0	0	0
2005	YES	16	YES	0	0	0	1	1	2	3	1	4	3	2	4	0	2	1	2	0	2	1	1	2	1	2	1	1	1	1	0	0	0	0	0	0	0	1	0	1	0	0	0	0	0	0	0	0	0
2005	YES	18	YES	0	0	0	0	0	2	2	0	1	1	1	0	0	0	0	0	1	1	1	1	0	0	0	1	1	0	0	0	0	0	0	0	0	0	0	1	0	0	0	0	0	0	0	0	0	0
2005	NO	31	YES	0	0	0	2	0	0	0	0	1	3	1	0	0	4	2	0	1	2	0	0	1	0	0	0	0	0	1	0	1	0	0	0	0	0	1	0	0	0	0	0	0	0	0	0	0	0
2005	NO	33	YES	0	0	0	0	0	0	0	0	0	0	0	0	0	0	0	0	2	0	0	0	0	0	0	1	0	0	0	1	0	0	0	0	0	0	0	2	0	0	0	0	0	0	0	0	0	0
2005	NO	35	YES	0	0	0	0	0	1	0	0	0	0	0	0	0	0	0	0	2	0	0	0	0	1	0	0	0	1	1	0	0	0	1	0	0	1	0	0	0	0	0	0	0	0	0	0	0	0
2005	NO	39	YES	0	0	0	0	0	0	0	0	1	1	0	0	0	2	1	1	0	0	0	0	0	0	0	0	0	0	0	0	0	0	0	0	0	0	0	0	0	0	0	0	0	0	0	0	0	0
2005	NO	40	YES	0	0	0	0	0	0	0	0	0	1	0	0	0	0	0	0	0	0	0	0	0	0	0	0	0	0	0	0	0	0	0	0	0	0	0	0	0	0	0	0	0	0	0	0	0	0
2005	NO	42	YES	0	0	1	0	1	0	0	0	0	0	1	0	0	0	1	1	0	0	0	0	0	1	1	0	0	1	0	1	4	1	0	0	0	0	0	0	0	1	0	0	0	0	0	0	0	0
2005	NO	44	YES	0	0	0	0	0	0	0	0	0	0	0	0	0	1	1	0	0	0	0	0	0	0	1	1	1	0	0	1	0	0	0	0	0	0	0	0	0	0	0	0	0	0	0	0	0	0
2005	NO	45	YES	0	0	0	0	0	0	0	0	0	0	0	1	1	0	1	0	1	1	0	0	1	1	2	0	1	0	0	1	0	0	0	0	0	0	0	0	0	0	0	0	0	1	0	0	1	0
2005	NO	51	YES	0	0	0	2	0	4	0	0	0	0	2	1	0	2	0	0	1	1	1	0	1	0	1	1	2	0	0	1	0	0	1	0	0	1	1	0	0	0	0	0	1	0	0	0	0	0
2005	NO	52	YES	0	0	0	0	0	0	0	0	0	0	0	2	3	0	1	0	0	1	1	1	1	1	1	0	0	0	0	0	1	0	0	0	0	0	0	1	0	0	0	1	1	0	0	0	0	0
2005	NO	53	YES	0	0	0	0	0	3	0	0	3	0	1	0	0	0	0	0	0	2	1	0	1	2	1	0	1	0	0	0	0	0	1	0	0	1	1	1	0	0	0	0	1	0	0	0	0	0
2005	NO	54	YES	0	0	0	0	0	0	0	0	0	0	0	2	1	0	0	0	0	1	0	0	0	0	0	0	0	0	0	0	0	1	0	0	0	0	0	0	0	1	0	0	0	0	0	0	0	0
2005	NA	55	NO	0	0	0	0	1	1	0	0	0	0	0	1	0	0	0	0	0	0	0	0	0	0	0	0	0	0	1	0	0	0	0	0	1	1	0	1	1	0	0	0	0	0	0	0	0	0
2005	NO	56	YES	0	0	0	1	0	0	1	1	1	0	0	1	1	1	0	0	1	1	1	0	0	1	0	0	0	0	0	0	0	1	1	0	0	0	0	0	0	0	0	0	0	1	0	0	0	0
2005	NO	58	YES	0	0	0	0	0	0	1	0	1	0	1	0	0	1	0	1	2	1	1	0	0	1	0	1	0	0	0	0	0	0	0	0	0	0	0	1	0	1	0	0	1	0	0	0	1	0
2005	NO	59	YES	0	0	0	0	0	1	1	0	0	0	1	0	2	1	0	0	1	1	2	0	0	0	0	0	0	0	0	1	1	1	0	0	0	0	0	0	0	0	0	0	0	0	0	0	0	0
2005	NA	61	NO	0	0	0	0	0	0	0	0	0	0	1	0	0	0	0	0	1	0	0	1	0	0	0	0	0	0	0	0	1	0	0	0	0	0	0	0	0	0	1	0	0	0	0	0	0	0
2005	NA	62	NO	0	0	0	0	1	0	0	0	0	0	2	0	0	1	0	0	1	0	1	0	0	0	0	0	0	0	0	0	0	0	0	0	0	0	0	0	0	1	0	1	0	0	0	0	0	0
2005	NO	66	YES	0	0	0	0	0	3	0	0	1	1	0	0	1	0	0	0	0	0	0	0	1	0	0	0	0	0	0	0	1	0	0	0	0	0	0	0	0	0	0	0	0	0	0	0	0	0
2005	NA	67	NO	0	0	0	0	0	0	0	0	1	0	0	0	0	0	0	0	0	0	0	0	0	0	0	0	0	0	0	0	0	0	0	0	0	0	0	0	0	0	0	0	0	0	0	0	0	0
2005	NO	68	YES	0	0	0	0	0	1	0	0	1	1	0	0	0	0	0	0	0	0	0	0	0	0	0	0	0	0	0	0	1	0	0	0	0	0	0	0	0	0	0	0	0	1	0	0	0	0
2005	NO	70	YES	0	0	0	0	0	0	0	1	0	0	0	0	0	0	0	0	1	0	2	0	0	0	0	0	1	0	0	0	0	0	0	0	0	0	0	0	0	0	0	0	0	0	0	0	0	0
2005	NA	71	NO	0	0	0	0	0	0	0	0	0	0	0	0	0	0	0	0	0	0	0	0	0	0	0	0	0	0	0	0	0	0	0	0	0	0	0	0	0	0	0	0	0	0	0	0	0	0
2005	NA	72	NO	0	0	0	0	0	0	0	0	0	0	0	0	0	0	0	0	0	0	0	0	0	0	0	0	0	0	0	0	1	0	0	0	0	0	0	0	0	0	0	0	0	0	0	0	0	0
2005	NO	73	YES	0	0	0	0	0	1	0	0	0	0	0	0	0	0	0	0	0	1	0	0	0	0	0	0	1	0	0	1	0	0	0	0	0	0	0	0	0	0	0	0	0	0	0	0	0	0
2005	NA	74	NO	0	0	0	0	0	0	0	0	0	0	1	0	0	0	0	0	0	1	0	0	0	0	0	0	0	1	0	0	0	0	0	0	0	0	0	0	0	0	0	0	0	0	0	0	0	0
2005	NA	81	NO	0	0	0	0	0	0	0	0	0	0	0	0	0	0	0	0	0	0	0	0	0	0	0	0	0	0	0	0	0	0	0	0	0	0	0	0	0	0	0	0	0	0	1	0	0	0
2005	NO	82	YES	0	0	0	0	0	0	0	0	0	1	0	0	0	0	0	0	1	0	0	0	0	0	0	0	0	0	0	0	0	0	0	0	0	0	0	0	0	0	0	0	0	0	0	0	0	0
2005	NA	83	NO	0	0	0	0	0	0	0	0	0	0	0	0	0	0	0	0	0	0	0	0	0	0	0	0	0	0	0	0	0	0	0	0	0	0	0	0	0	0	0	0	1	1	0	0	0	0
2005	NA	84	NO	0	0	0	0	0	0	0	0	0	0	0	0	1	0	1	0	1	1	0	0	1	0	0	0	0	0	0	0	0	0	0	0	0	1	0	0	0	0	0	0	0	0	0	0	1	0
2005	NA	89	NO	0	0	0	0	0	0	0	0	0	0	0	0	0	0	0	0	0	0	0	0	0	0	0	0	0	0	0	1	0	0	1	0	0	0	0	0	0	0	0	0	0	0	0	0	0	0
2005	NA	IND	NO	0	0	0	0	0	0	0	0	0	0	0	0	1	0	0	0	0	0	0	0	0	0	0	0	0	0	0	0	1	0	1	0	0	0	0	0	0	0	0	0	0	0	0	1	0	0
2006	YES	06	YES	0	0	0	0	2	1	2	0	1	0	1	0	0	0	1	0	0	1	0	0	1	0	1	1	0	0	0	0	0	0	1	0	0	0	0	0	0	0	0	0	0	1	0	0	0	0
2006	YES	11	YES	0	0	0	0	0	0	0	1	0	1	2	0	0	0	0	1	0	0	0	1	0	1	0	0	0	0	0	0	1	0	0	0	0	0	0	0	0	0	0	0	0	0	0	0	0	0
2006	YES	16	YES	0	0	1	1	0	2	4	2	0	3	2	4	1	5	2	2	0	4	2	1	2	2	3	1	0	0	1	2	1	1	3	0	0	0	0	0	0	1	0	0	1	0	0	0	0	0
2006	YES	18	YES	0	0	0	1	1	1	0	2	0	1	2	2	0	1	0	0	1	0	0	0	0	0	1	0	0	0	0	1	0	0	0	0	0	0	0	0	0	0	0	0	0	0	0	0	0	0
2006	NA	114	NO	0	0	0	0	0	0	0	0	0	0	0	0	0	0	0	0	0	0	1	0	0	0	0	0	0	0	0	0	0	0	0	0	0	0	0	0	0	0	1	0	0	0	0	0	0	0
2006	NO	31	YES	0	0	0	1	0	1	1	0	1	2	2	0	1	1	1	1	1	0	0	0	1	2	1	0	1	0	0	1	0	0	0	0	1	0	0	0	0	0	1	0	1	0	0	0	0	0
2006	NO	33	YES	0	0	0	0	0	1	0	1	0	0	0	0	0	0	0	0	0	1	0	0	1	0	0	0	0	0	0	0	0	0	0	0	0	0	0	0	0	0	0	0	0	0	0	0	0	0
2006	NA	34	NO	0	0	0	0	0	0	0	0	0	1	0	0	0	0	0	0	0	0	0	0	0	0	0	0	0	0	0	0	0	0	0	0	0	0	0	0	0	0	0	0	0	0	0	0	0	0
2006	NO	35	YES	0	0	0	1	0	2	0	0	0	1	0	1	0	0	0	0	0	0	1	0	0	1	1	0	1	0	0	0	0	0	0	0	0	0	0	0	0	0	0	0	0	0	0	0	0	0
2006	NO	39	YES	0	0	0	0	0	1	0	1	0	0	0	2	0	0	0	0	1	2	0	1	0	0	1	0	0	1	1	0	0	0	0	0	0	0	0	0	0	0	0	0	0	0	0	0	0	0
2006	NO	40	YES	0	0	0	0	0	0	0	0	0	0	0	0	0	0	0	0	0	0	0	0	1	0	0	0	0	0	0	0	0	0	0	0	0	0	0	0	0	0	0	0	0	0	0	0	0	0
2006	NO	42	YES	0	0	0	0	0	0	0	0	1	4	0	1	0	1	0	0	0	2	1	1	0	2	2	0	0	0	0	0	1	1	0	1	0	0	0	0	0	0	0	0	0	0	0	0	0	0
2006	NO	44	YES	0	0	0	0	1	0	0	2	0	1	0	0	0	0	0	0	0	0	2	1	1	0	0	1	1	0	0	0	0	0	0	0	0	0	0	0	0	0	0	0	0	0	0	0	0	0
2006	NO	45	YES	0	0	0	0	1	0	2	0	0	1	0	0	0	0	0	1	1	1	0	1	1	0	0	0	0	0	0	1	0	0	0	0	0	0	0	0	0	0	0	0	0	0	0	0	0	0
2006	NO	51	YES	0	0	2	0	0	2	1	1	0	0	2	1	1	1	0	0	1	2	1	0	0	0	2	1	0	0	0	0	0	0	0	0	1	0	0	0	0	0	0	0	0	0	0	0	0	1
2006	NO	52	YES	0	0	0	1	0	2	0	2	1	1	0	1	1	1	1	0	3	0	1	0	0	0	2	2	1	0	0	0	1	0	0	0	1	0	0	0	0	1	0	0	0	0	0	1	0	0
2006	NO	53	YES	0	0	0	0	2	0	2	1	1	4	0	2	0	1	0	2	4	3	0	0	2	2	0	1	1	0	0	1	1	0	1	0	0	0	1	0	2	1	0	0	0	0	0	0	0	0
2006	NO	54	YES	0	0	0	0	0	0	0	0	0	1	0	0	1	0	0	0	1	1	0	0	0	0	0	0	0	0	0	0	0	0	0	0	0	0	0	0	0	0	0	0	0	0	0	0	0	0
2006	NA	55	NO	0	0	0	0	0	0	0	0	0	0	1	0	0	0	0	0	2	0	0	0	1	1	0	0	1	1	0	0	1	0	0	0	1	0	0	0	0	0	0	0	0	0	0	0	0	0
2006	NO	56	YES	0	0	1	0	0	0	1	0	1	0	0	1	1	0	0	0	1	1	1	1	2	1	1	1	0	0	0	1	0	0	0	0	0	0	0	0	0	0	0	1	0	0	0	0	0	2
2006	NA	57	NO	0	0	0	0	0	0	0	0	0	0	0	0	0	0	0	0	0	1	0	0	0	0	0	0	0	0	0	0	0	0	0	0	0	0	0	0	0	0	0	0	0	0	0	0	0	0
2006	NO	58	YES	0	0	0	0	0	0	2	0	0	2	3	1	0	0	0	2	0	1	1	1	3	2	2	0	0	1	0	1	0	0	0	1	0	0	0	0	0	0	0	0	0	1	0	0	0	0
2006	NO	59	YES	0	0	0	1	1	0	1	1	1	0	0	0	1	1	0	0	2	1	0	0	1	0	1	0	0	0	0	0	0	1	0	0	1	0	0	0	0	0	0	1	0	0	0	0	0	0
2006	NA	61	NO	0	0	0	0	0	0	0	0	0	0	0	0	0	0	0	0	0	0	1	0	0	0	0	0	0	0	1	0	0	0	0	0	0	0	0	0	0	0	0	0	0	0	0	0	0	0
2006	NA	62	NO	0	0	1	0	0	0	2	0	1	0	1	0	1	0	1	0	1	0	0	0	0	0	0	0	0	0	0	0	0	0	1	0	0	0	0	0	0	0	0	0	0	1	0	0	0	0
2006	NO	66	YES	0	0	0	0	0	1	3	1	0	2	1	1	1	0	0	1	1	0	0	0	2	1	2	1	1	0	0	0	1	0	1	1	0	0	0	0	0	0	0	0	0	0	0	0	0	0
2006	NA	67	NO	0	0	0	0	0	0	0	0	0	0	0	0	0	0	0	0	0	0	0	1	0	0	0	0	0	0	0	0	0	0	0	0	0	0	0	0	0	0	0	0	0	0	0	0	0	0
2006	NO	68	YES	0	0	0	0	0	0	0	0	0	0	0	0	0	1	0	0	2	1	1	1	2	0	1	0	0	0	0	0	0	0	0	0	0	0	0	0	0	0	0	0	0	0	0	0	0	0
2006	NO	69	YES	0	0	0	0	0	0	0	0	0	0	0	0	0	1	0	0	0	0	0	0	0	0	0	0	0	0	0	0	0	0	0	0	0	0	0	0	0	0	0	0	0	0	0	0	0	0
2006	NO	70	YES	0	0	0	0	0	0	2	1	0	1	0	1	0	1	0	0	1	1	0	0	2	0	2	0	0	0	0	0	0	0	0	1	0	0	0	0	0	0	0	0	0	0	0	0	0	0
2006	NA	71	NO	0	0	0	0	0	0	0	0	0	0	0	0	0	0	0	0	0	1	0	0	0	0	0	1	0	0	0	0	0	0	0	0	1	0	0	0	0	0	0	0	0	0	0	0	0	0
2006	NO	73	YES	0	0	0	0	0	0	1	0	0	0	0	0	0	0	0	0	0	0	0	0	0	0	1	0	0	0	0	0	1	0	0	0	1	1	0	0	0	0	0	0	1	0	0	0	0	0
2006	NA	74	NO	0	0	0	0	0	0	0	0	0	0	0	0	0	0	0	0	0	0	0	1	0	1	1	0	0	0	0	0	0	0	1	0	1	0	0	0	1	0	0	0	0	0	0	0	0	0
2006	NA	81	NO	0	0	0	0	0	0	0	1	1	0	0	1	0	0	0	1	1	0	0	1	1	1	0	0	0	0	0	0	1	0	0	0	0	0	0	0	0	0	0	0	0	0	0	0	0	1
2006	NO	82	YES	0	0	0	0	0	0	0	0	0	0	0	0	0	0	0	0	1	0	0	0	0	0	0	1	0	0	1	0	0	0	0	1	1	0	0	0	0	0	1	0	0	0	0	0	0	0
2006	NA	83	NO	0	0	0	0	0	0	1	0	0	0	0	0	0	0	1	0	1	1	2	0	0	0	1	0	0	0	1	0	0	0	0	0	1	0	1	0	0	0	0	0	0	0	0	0	0	0
2006	NA	84	NO	0	0	0	0	0	1	0	0	0	0	0	1	0	1	0	0	1	0	1	0	0	0	0	0	0	0	0	0	0	0	0	0	0	0	0	0	0	0	0	0	0	0	0	0	0	0
2006	NA	85	NO	0	0	0	0	0	0	0	0	0	0	0	0	0	0	0	0	0	0	1	0	0	0	0	0	0	0	0	0	0	0	0	0	0	0	0	0	0	0	0	0	0	0	0	0	0	0
2006	NA	89	NO	0	0	1	0	0	0	0	0	0	0	0	0	1	0	0	0	0	0	0	0	0	0	0	0	0	0	0	0	0	0	1	1	0	0	0	0	0	0	0	0	0	0	0	0	0	0
2006	NA	IND	NO	0	0	0	0	0	0	0	0	0	0	0	0	0	0	0	0	0	0	0	0	0	0	0	0	0	0	0	1	0	0	0	0	0	0	0	0	1	0	0	0	0	1	0	0	0	0
2007	YES	06	YES	1	0	0	0	0	1	2	0	0	1	0	1	0	0	0	2	0	0	0	1	2	0	1	1	1	0	0	0	0	0	0	0	0	0	0	0	0	0	0	0	0	1	0	0	0	0
2007	YES	11	YES	0	0	0	0	0	0	0	0	0	0	0	0	0	0	0	0	0	1	0	0	0	0	0	0	0	0	0	0	0	0	0	0	0	0	0	0	0	0	0	0	0	0	0	0	0	0
2007	YES	16	YES	0	0	0	1	1	3	4	2	0	4	1	2	4	0	5	3	5	1	0	1	2	3	0	0	1	0	0	0	0	0	0	0	0	1	0	0	1	4	0	1	0	0	0	0	0	0
2007	YES	18	YES	0	1	0	2	1	2	1	0	0	0	0	2	0	1	1	1	0	0	0	3	0	1	2	0	0	1	0	0	0	1	1	0	0	0	0	0	0	0	0	0	0	0	0	0	0	0
2007	NA	110	NO	0	0	0	0	0	0	0	0	0	0	0	0	0	0	0	0	0	0	0	0	0	0	0	0	0	0	0	0	0	0	0	0	0	0	0	0	0	0	1	0	0	0	0	0	0	0
2007	NO	31	YES	0	0	0	1	1	0	0	0	0	0	1	1	0	0	0	3	1	0	1	0	2	0	1	0	0	1	0	0	1	0	0	0	0	0	0	0	0	0	0	2	0	0	0	0	0	0
2007	NA	32	NO	0	0	0	0	0	0	0	0	0	0	0	0	0	0	0	0	0	0	0	0	0	0	0	0	0	0	0	0	0	0	0	1	0	0	0	0	0	0	0	0	0	0	0	0	0	0
2007	NO	33	YES	0	0	0	0	0	0	0	1	0	0	0	0	1	0	0	0	2	2	0	0	0	0	0	0	1	1	0	0	0	0	1	0	0	0	0	0	1	0	0	0	0	0	0	0	0	0
2007	NA	34	NO	0	0	0	0	0	0	0	0	0	0	0	0	0	0	0	0	0	0	0	1	0	0	0	0	0	0	0	0	0	0	0	0	0	0	0	0	0	0	0	0	0	0	0	0	0	0
2007	NO	35	YES	0	0	0	0	0	0	0	0	0	0	0	0	1	0	0	1	1	0	3	1	2	2	1	0	0	2	0	3	0	0	0	0	0	0	0	0	0	1	0	0	0	0	0	1	0	0
2007	NO	39	YES	0	0	0	1	2	2	0	1	1	3	1	2	0	0	1	0	1	0	1	1	0	0	1	0	0	0	0	0	0	0	0	0	0	0	0	1	0	0	0	0	0	0	0	0	0	0
2007	NO	40	YES	0	0	0	0	0	0	0	0	0	0	0	0	0	0	0	0	0	0	0	0	1	0	0	0	0	1	0	0	0	0	0	0	0	0	0	1	0	0	0	0	0	0	0	0	0	0
2007	NO	42	YES	0	0	0	0	1	0	2	0	2	0	2	0	0	0	1	0	1	1	1	0	0	0	0	1	1	0	2	0	1	0	1	0	0	2	0	2	0	0	0	0	0	0	1	0	0	0
2007	NO	44	YES	0	0	0	0	1	0	2	0	1	1	1	0	0	2	1	0	2	0	0	1	0	0	0	1	0	0	0	0	0	0	0	0	1	2	1	1	0	0	0	0	1	0	0	0	0	0
2007	NO	45	YES	0	0	0	0	0	1	0	0	0	1	0	0	0	1	0	0	2	0	0	0	0	1	0	1	0	0	0	1	1	0	0	0	1	1	0	0	0	1	0	0	0	1	0	0	0	0
2007	NO	51	YES	0	0	2	2	1	2	2	0	1	2	2	3	0	2	0	1	2	0	0	1	1	2	0	2	0	0	1	1	0	0	0	0	1	0	0	0	0	0	1	0	0	0	0	0	0	0
2007	NO	52	YES	0	0	0	1	1	1	0	0	0	1	4	0	0	0	1	2	2	1	1	1	0	0	0	0	1	2	0	0	0	0	0	0	0	0	0	0	0	0	0	1	0	0	0	0	0	0
2007	NO	53	YES	0	0	0	1	4	3	1	0	2	0	1	0	1	3	1	2	3	0	2	0	2	1	4	1	1	3	0	0	0	0	2	1	0	2	0	0	0	0	0	0	0	0	0	0	0	1
2007	NO	54	YES	0	0	1	0	0	0	0	1	0	0	0	0	1	0	0	0	0	0	0	1	0	0	0	0	0	1	0	1	0	0	0	0	0	0	0	0	0	0	0	1	0	0	0	0	0	0
2007	NA	55	NO	0	0	0	0	1	0	1	0	0	0	0	0	0	0	0	0	0	0	0	1	0	0	0	1	0	0	0	0	0	0	0	0	0	0	0	1	0	1	0	0	0	0	0	0	0	0
2007	NO	56	YES	0	0	1	0	0	0	0	0	0	1	0	0	0	0	0	0	3	0	1	1	1	0	1	0	0	0	0	0	1	0	0	0	0	0	0	0	0	0	0	0	1	0	0	0	0	0
2007	NA	57	NO	0	0	0	0	0	0	0	0	0	0	0	0	0	0	0	0	0	0	0	0	0	0	0	1	0	0	0	0	0	0	0	0	0	0	0	0	0	0	0	0	1	0	0	0	0	0
2007	NO	58	YES	1	0	0	0	0	1	0	1	0	0	0	0	0	0	0	1	3	0	1	1	1	1	0	1	1	0	0	0	0	0	0	0	0	0	0	0	1	1	0	0	0	0	0	0	0	0
2007	NO	59	YES	0	0	0	0	0	2	1	1	1	0	1	0	1	0	2	1	1	0	0	0	1	1	0	0	0	0	0	0	0	0	0	0	0	0	0	0	1	0	0	1	0	0	0	0	0	0
2007	NA	61	NO	0	0	0	0	1	0	0	0	0	1	0	0	0	0	1	0	0	1	0	0	1	0	0	1	1	0	1	0	0	0	0	1	0	1	0	0	0	0	0	0	0	0	0	0	0	1
2007	NA	62	NO	0	0	0	0	0	0	0	1	0	1	0	0	1	0	0	1	0	1	0	2	0	0	0	0	1	2	0	1	0	0	0	0	0	0	0	0	0	0	1	0	0	0	0	0	0	0
2007	NO	66	YES	0	0	0	0	2	2	3	3	0	1	1	1	0	2	0	0	3	2	1	0	0	0	0	1	0	1	0	0	1	0	0	0	0	1	0	0	0	0	0	0	0	0	1	0	0	0
2007	NA	67	NO	0	0	0	0	0	0	0	0	0	0	0	0	0	0	0	0	0	0	0	0	0	0	0	0	0	0	0	1	0	0	0	0	0	0	0	0	0	0	0	0	0	0	0	0	0	0
2007	NO	68	YES	0	0	0	0	0	0	0	0	1	0	1	1	0	2	0	0	0	0	0	1	0	0	0	0	0	0	0	0	0	0	0	0	0	1	0	0	0	0	0	2	0	0	0	0	0	0
2007	NO	70	YES	0	0	0	0	0	0	1	1	1	1	0	0	0	0	0	0	0	1	1	1	1	0	1	0	0	0	0	1	0	0	0	0	0	0	0	0	0	1	0	0	0	0	0	0	0	0
2007	NA	71	NO	0	0	0	0	0	0	0	0	0	0	0	0	0	0	0	0	0	0	0	0	0	0	0	0	0	0	1	0	0	0	0	0	0	0	0	0	0	0	0	0	0	0	0	0	0	0
2007	NA	72	NO	0	0	0	0	0	0	0	0	0	0	0	0	0	0	0	0	1	0	0	0	0	0	0	1	0	0	0	0	0	0	0	0	0	0	0	0	0	0	0	0	0	0	0	0	0	0
2007	NO	73	YES	0	0	0	1	0	0	0	0	0	0	0	1	2	0	0	0	0	0	0	0	0	1	0	0	0	1	1	1	0	0	0	0	0	1	0	0	0	0	0	0	1	0	0	0	0	0
2007	NA	74	NO	0	0	0	0	0	0	0	0	0	0	0	0	0	0	0	0	0	0	1	0	0	0	0	0	0	0	0	0	0	0	1	0	1	0	0	1	1	0	0	0	0	0	0	0	0	0
2007	NA	81	NO	0	0	0	0	0	0	0	0	0	0	0	1	0	0	0	0	0	0	0	0	0	0	0	0	0	0	0	1	0	0	0	0	0	1	0	0	0	0	1	0	0	0	0	0	0	0
2007	NO	82	YES	0	0	0	0	0	0	0	1	0	0	0	0	0	0	0	0	0	0	0	0	0	0	0	0	0	1	0	0	0	0	1	0	0	0	0	0	0	0	0	0	0	0	0	0	0	0
2007	NA	83	NO	0	0	0	0	0	0	1	0	0	0	0	0	0	0	0	0	0	1	0	0	1	0	0	0	1	0	2	0	0	0	0	0	0	1	0	0	1	0	0	0	0	0	0	0	0	0
2007	NA	84	NO	0	0	0	0	0	0	2	1	0	0	0	0	0	0	0	0	0	0	0	0	0	0	0	1	0	3	1	0	0	0	1	0	1	0	0	0	0	0	0	0	0	0	1	0	0	0
2007	NA	87	NO	0	0	0	0	0	0	0	0	0	0	0	0	0	0	0	0	0	0	1	0	0	0	0	0	1	0	0	0	0	0	0	0	0	0	0	0	0	0	0	0	0	0	0	0	0	0
2007	NA	89	NO	0	0	0	0	0	0	0	0	0	0	0	1	0	0	0	1	0	1	0	0	0	0	0	1	0	0	0	0	0	0	0	0	0	0	0	0	0	0	0	0	0	0	0	0	0	0
2007	NA	IND	NO	0	0	0	0	0	0	0	0	0	0	1	0	0	1	0	0	0	0	0	1	0	0	0	0	0	0	0	0	0	0	0	0	0	0	0	0	0	0	0	0	0	0	0	0	0	0
2007	NA	PPHL1FR	NO	0	0	0	0	0	0	0	0	0	0	0	0	1	0	0	0	0	0	0	0	0	0	0	0	0	0	0	0	0	0	0	0	0	0	0	0	0	1	0	0	0	0	0	0	0	0
2008	YES	06	YES	0	0	0	0	1	1	0	2	0	0	0	2	1	1	0	2	0	1	0	0	1	0	0	2	0	0	0	0	0	0	0	2	0	0	1	0	0	0	0	0	0	0	0	0	0	0
2008	YES	11	YES	0	0	0	1	0	0	0	0	0	0	0	0	0	0	0	0	0	0	0	0	0	0	0	0	0	0	0	0	0	0	0	0	0	0	0	0	0	0	0	1	0	0	0	0	0	1
2008	YES	16	YES	0	0	0	1	4	4	3	2	4	0	0	2	2	4	2	3	1	2	0	4	1	1	0	2	4	1	0	1	2	1	0	1	0	0	1	0	0	0	0	0	0	0	0	0	1	0
2008	YES	18	YES	0	0	1	0	1	0	2	0	0	1	1	2	0	0	1	0	2	1	0	0	1	0	0	0	0	0	0	1	0	0	1	0	2	0	0	0	0	0	1	1	0	0	0	0	0	0
2008	NA	102	NO	0	0	0	0	0	0	0	0	0	0	0	0	0	0	0	0	0	0	0	0	0	0	0	0	0	0	0	0	0	0	0	0	0	0	0	0	0	0	1	0	0	0	0	0	0	0
2008	NA	107	NO	0	0	0	0	0	0	0	0	0	0	0	0	0	0	0	0	0	0	0	0	0	0	0	0	0	0	0	0	0	0	0	0	0	0	1	0	0	0	0	0	0	0	0	0	0	0
2008	NO	26	YES	0	0	0	0	0	0	0	0	0	0	0	0	0	0	0	0	0	0	0	0	1	0	0	0	0	0	0	0	0	0	0	0	0	0	0	0	0	0	0	0	0	0	0	0	0	0
2008	NO	31	YES	0	0	0	0	2	1	1	1	1	1	0	2	0	1	2	0	2	1	0	3	1	1	0	0	0	0	1	0	0	0	0	0	0	0	0	0	0	1	0	0	0	0	0	0	1	0
2008	NO	33	YES	0	0	0	1	0	1	0	0	0	0	0	0	0	1	0	0	0	0	0	0	0	0	0	0	0	0	0	0	0	0	0	0	0	0	0	0	0	0	0	1	0	0	0	0	0	0
2008	NA	34	NO	0	0	0	0	0	0	0	0	0	0	0	0	0	0	0	0	0	0	0	0	0	0	0	0	0	0	0	1	0	0	0	0	1	0	0	0	0	0	0	0	0	0	0	0	0	0
2008	NO	35	YES	0	0	0	0	0	0	0	0	0	0	0	0	0	1	0	0	0	0	0	1	2	0	0	1	0	2	0	0	0	0	0	0	0	0	0	0	0	0	0	0	0	0	0	0	1	0
2008	NO	39	YES	0	0	0	0	1	0	1	1	1	1	0	0	0	0	0	1	0	0	0	0	1	0	0	0	2	0	0	0	1	0	0	0	0	1	0	0	0	0	0	1	0	0	0	0	0	0
2008	NO	40	YES	0	0	0	0	0	0	0	0	0	0	0	0	0	0	0	1	1	0	0	0	0	0	0	0	0	0	0	0	0	0	0	0	0	0	0	0	0	1	0	0	0	0	0	0	0	0
2008	NO	42	YES	0	0	0	0	1	0	2	1	2	0	1	1	0	0	0	1	1	0	0	2	0	0	1	1	1	1	1	0	0	0	0	1	0	0	0	1	1	0	0	1	0	0	0	0	0	0
2008	NO	44	YES	1	0	0	0	1	1	1	0	0	0	0	0	1	2	0	0	0	0	0	1	0	1	0	0	0	0	0	0	0	0	0	1	1	0	2	0	0	0	0	0	0	0	0	0	0	0
2008	NO	45	YES	0	0	0	0	0	1	1	0	0	0	0	1	0	0	0	0	0	0	0	0	1	0	0	2	0	0	0	0	0	0	0	1	0	0	0	0	0	1	0	1	0	0	0	0	0	0
2008	NO	51	YES	0	0	0	0	3	3	1	1	5	3	0	0	0	3	0	2	2	0	0	3	2	2	0	0	0	1	2	0	2	1	0	0	1	0	0	0	0	1	1	1	0	0	1	0	0	0
2008	NO	52	YES	0	0	0	1	0	0	1	1	2	1	0	1	1	1	1	0	0	2	1	1	1	0	2	1	1	1	1	1	1	0	0	0	0	0	0	0	0	0	0	0	0	0	0	0	1	0
2008	NO	53	YES	0	0	0	0	1	1	2	3	2	1	0	3	0	0	1	0	2	0	0	3	2	1	3	1	1	2	0	0	0	1	0	1	0	0	1	0	0	0	0	1	0	0	1	1	2	0
2008	NO	54	YES	0	0	0	0	0	0	0	0	0	0	0	0	1	1	0	0	0	0	0	0	0	3	0	0	0	2	1	0	1	0	0	0	1	1	0	0	0	0	0	0	0	0	0	0	0	0
2008	NA	55	NO	0	0	0	0	0	0	0	1	0	0	0	0	0	1	0	1	2	0	0	0	0	0	1	1	0	0	0	0	0	0	1	0	0	0	0	0	0	0	1	1	0	0	0	0	0	0
2008	NO	56	YES	0	0	0	1	1	0	0	0	0	2	1	0	0	2	1	0	2	2	0	1	1	0	0	0	0	0	1	0	2	0	0	0	0	0	0	0	0	0	0	1	0	0	1	0	0	0
2008	NO	58	YES	0	0	0	2	1	0	1	0	0	0	0	0	1	1	0	1	2	1	1	1	0	0	1	0	0	0	0	0	0	0	0	1	0	0	0	0	0	0	0	0	1	0	0	0	0	0
2008	NO	59	YES	0	0	0	0	0	1	2	1	0	1	2	2	0	1	0	0	1	0	0	1	0	1	0	0	0	0	0	1	0	0	0	0	0	0	0	0	0	0	0	1	0	0	0	0	0	0
2008	NA	61	NO	0	1	0	0	0	0	0	0	0	0	0	0	0	1	0	0	0	0	0	0	0	0	0	0	0	0	0	0	0	1	0	0	0	0	0	0	1	0	0	0	0	0	0	0	0	0
2008	NA	62	NO	0	0	0	0	0	0	0	0	0	0	0	1	1	0	0	0	0	0	0	1	0	0	1	0	0	0	0	0	0	0	0	0	0	0	0	0	0	0	0	0	0	0	0	0	0	0
2008	NO	66	YES	1	0	0	1	1	0	2	1	0	1	1	0	1	0	0	0	1	0	1	2	2	1	0	0	0	0	0	0	0	0	0	1	0	2	2	1	0	0	0	1	0	0	0	0	0	0
2008	NO	68	YES	0	0	0	0	0	0	0	1	1	0	0	0	0	1	1	0	1	0	0	1	0	1	0	0	0	1	0	0	0	0	0	0	0	0	0	0	0	0	0	0	0	0	0	0	0	0
2008	NO	70	YES	0	0	0	0	0	0	0	0	0	0	1	1	0	0	0	0	0	0	0	0	0	1	1	0	1	0	0	0	0	0	0	2	0	0	1	0	0	0	1	2	0	0	1	0	0	0
2008	NA	72	NO	0	0	0	0	0	0	0	0	0	0	0	0	0	0	0	0	0	0	0	0	0	0	0	0	2	0	1	0	0	0	0	0	0	0	0	0	0	0	1	1	0	0	0	0	0	0
2008	NO	73	YES	0	0	0	0	1	0	0	2	0	0	1	0	0	1	0	1	0	2	0	1	0	0	1	0	0	0	0	2	0	0	0	1	0	0	0	0	0	0	0	0	1	0	0	0	0	0
2008	NA	74	NO	0	0	0	0	0	0	0	0	0	0	0	0	0	0	0	0	0	0	0	0	0	0	0	0	0	0	0	0	0	0	0	0	1	0	0	0	0	0	0	0	0	0	0	0	0	0
2008	NA	81	NO	0	0	0	0	0	0	0	0	1	0	0	0	0	0	0	0	0	0	0	0	0	0	1	0	0	0	0	2	0	0	0	0	0	0	0	0	0	0	0	0	0	1	0	0	0	0
2008	NO	82	YES	0	0	0	0	0	0	0	0	0	0	0	1	0	0	0	0	0	0	0	0	0	1	0	0	0	0	0	0	0	0	0	0	0	0	0	0	0	0	0	0	0	0	1	0	0	0
2008	NA	83	NO	0	0	0	0	1	0	1	0	0	0	0	0	0	0	1	1	1	0	2	1	0	1	0	1	0	0	0	1	1	1	0	0	0	1	0	1	0	0	1	0	0	1	0	0	0	0
2008	NA	84	NO	0	0	0	1	0	0	0	0	0	1	0	0	0	0	1	0	2	0	0	0	1	1	1	0	1	0	0	0	0	0	1	2	2	0	0	0	0	0	1	1	0	0	0	0	0	0
2008	NA	87	NO	0	0	0	0	0	0	0	0	0	0	0	1	0	0	0	0	0	0	0	0	0	0	0	0	0	0	0	0	0	0	0	0	0	0	0	0	0	0	0	0	0	0	0	0	0	0
2008	NA	89	NO	0	0	0	0	0	0	0	0	0	0	0	0	0	0	0	0	0	0	0	1	0	0	0	0	0	1	0	0	0	0	0	0	1	0	0	0	0	0	0	0	0	0	0	0	0	0
2008	NA	IND	NO	0	0	0	0	0	0	0	0	0	0	0	0	0	0	0	0	0	0	0	1	0	0	0	0	0	0	0	0	0	0	0	0	1	0	0	0	0	0	0	0	0	0	0	0	0	0
2009	YES	06	YES	0	0	0	1	0	0	1	0	3	0	1	1	0	0	0	0	1	2	1	0	0	0	1	0	1	0	0	0	0	0	0	0	0	0	1	1	0	0	1	0	0	0	0	0	0	0
2009	YES	11	YES	0	0	0	0	0	0	0	0	0	0	0	0	0	0	0	0	0	0	1	0	0	0	0	0	0	0	0	0	0	0	0	0	0	0	0	0	0	0	1	0	0	0	0	0	0	0
2009	YES	16	YES	0	0	0	2	0	1	4	2	7	2	6	5	3	3	1	4	2	1	2	2	0	0	3	2	0	2	0	3	0	1	1	0	0	2	1	1	1	0	0	1	0	0	0	0	2	0
2009	YES	18	YES	0	0	0	0	1	0	1	0	0	0	1	0	0	1	0	1	0	0	2	1	2	0	0	2	0	0	0	0	1	0	0	0	0	0	0	0	0	1	0	0	0	0	0	0	0	0
2009	NA	114	NO	0	0	0	0	1	0	0	0	0	0	0	0	0	0	0	0	0	0	0	0	0	0	0	0	0	0	0	0	0	0	0	0	0	0	0	0	0	0	0	0	0	0	0	0	0	0
2009	NO	26	YES	0	0	0	0	0	0	0	0	0	0	0	0	0	0	0	0	0	1	0	1	0	0	1	0	0	0	0	0	0	0	0	0	0	0	0	0	0	0	0	0	0	0	0	0	0	0
2009	NO	31	YES	0	0	0	2	0	0	0	2	0	2	2	0	0	1	1	4	3	1	0	1	0	0	0	0	1	1	1	1	0	0	0	0	1	0	0	0	0	0	1	0	0	0	0	0	1	0
2009	NO	33	YES	0	0	0	0	0	0	0	0	0	0	0	1	0	0	0	0	1	1	0	1	0	0	0	0	0	0	0	0	0	0	0	0	0	0	0	0	0	0	0	0	0	0	0	0	1	0
2009	NA	34	NO	0	0	0	0	0	0	0	0	0	0	0	0	0	0	0	0	0	0	0	0	0	0	0	0	0	0	0	0	0	0	0	1	0	0	0	1	0	0	0	0	0	0	0	0	0	0
2009	NO	35	YES	0	0	0	0	0	0	0	2	0	0	1	2	0	1	1	0	1	0	0	0	0	1	0	0	0	1	0	0	0	0	0	0	0	0	0	0	0	0	0	2	0	0	0	0	0	0
2009	NO	39	YES	0	0	0	0	1	0	0	1	3	0	1	2	0	2	0	4	1	1	2	0	2	0	0	0	0	0	0	1	0	0	0	0	0	1	0	0	0	0	0	0	0	0	0	0	0	0
2009	NO	40	YES	0	0	0	0	0	0	0	0	0	0	0	1	0	1	0	1	0	0	0	0	0	0	0	0	0	0	0	0	0	0	0	0	0	0	0	0	0	0	1	0	0	0	0	0	0	0
2009	NO	42	YES	0	0	1	2	0	0	0	3	1	1	2	1	2	2	1	2	4	1	2	2	3	0	2	3	1	1	0	2	0	0	0	0	0	0	0	1	0	0	0	0	0	0	0	0	0	0
2009	NO	44	YES	0	0	0	0	0	1	0	0	1	0	0	0	0	0	0	0	0	1	1	0	0	0	1	0	0	0	0	0	0	0	1	0	0	0	0	0	0	1	0	0	0	0	0	0	0	0
2009	NO	45	YES	0	0	1	0	0	0	2	1	1	0	0	1	2	1	0	0	1	2	0	0	0	0	0	0	0	0	0	2	0	0	0	0	0	0	1	1	0	0	0	0	0	0	0	0	0	0
2009	NO	51	YES	0	0	0	0	2	0	0	3	1	3	1	0	1	0	1	2	2	1	1	2	1	0	1	0	1	0	0	0	1	1	0	1	0	1	2	0	0	0	0	0	1	0	0	0	0	0
2009	NO	52	YES	0	0	1	1	0	0	1	4	2	1	0	3	2	1	1	0	4	1	1	1	2	0	0	1	0	0	1	0	0	1	1	1	0	0	1	0	1	0	1	0	0	0	0	0	1	0
2009	NO	53	YES	0	0	0	0	1	0	0	2	3	4	2	2	4	0	1	0	2	0	1	0	1	1	2	0	2	0	0	1	1	0	1	1	0	2	2	3	0	0	0	0	0	0	0	0	0	0
2009	NO	54	YES	0	0	0	0	0	0	1	0	0	0	0	0	0	0	0	1	1	0	0	0	0	0	0	0	0	1	0	0	0	0	0	0	0	1	1	1	0	0	0	0	0	0	0	0	0	0
2009	NA	55	NO	0	0	0	0	0	0	1	1	0	0	1	2	0	0	0	0	0	0	0	0	1	0	0	0	0	1	0	0	1	0	0	0	0	0	0	0	0	0	0	0	0	0	0	0	0	0
2009	NO	56	YES	0	0	0	1	0	0	0	0	2	0	0	2	0	2	0	1	1	0	0	1	1	0	2	0	1	1	0	1	0	0	0	0	0	0	0	1	0	0	0	2	0	0	0	0	0	0
2009	NO	58	YES	0	0	0	0	0	0	0	2	0	0	1	0	1	0	1	0	2	0	0	1	2	0	1	1	1	1	1	0	0	0	0	0	1	0	1	0	0	0	0	1	0	0	0	0	0	0
2009	NO	59	YES	0	0	0	0	1	0	0	1	0	2	0	1	2	0	0	2	1	0	1	1	0	2	1	1	0	1	1	0	2	0	0	0	0	1	2	0	0	0	0	1	0	0	0	0	0	0
2009	NA	61	NO	0	0	0	0	0	0	0	0	0	0	0	0	0	0	0	0	0	0	0	1	1	0	0	0	0	0	1	0	0	0	1	0	0	0	0	0	0	0	0	0	0	0	0	0	0	0
2009	NA	62	NO	0	0	0	0	0	0	0	0	0	0	1	0	0	1	0	0	0	0	0	0	2	0	0	0	0	0	0	2	0	0	0	2	0	0	0	0	1	0	0	0	0	0	0	0	0	0
2009	NO	66	YES	0	0	0	0	1	0	1	2	1	0	1	0	1	0	1	1	0	0	0	0	1	1	0	0	1	0	0	1	1	0	1	1	0	1	2	1	0	0	0	0	1	0	0	0	0	0
2009	NA	67	NO	0	0	0	0	0	0	0	0	0	0	0	1	0	0	0	0	0	0	0	0	0	0	0	0	0	0	0	0	0	0	0	0	0	0	0	0	0	0	0	0	0	0	0	0	1	0
2009	NO	68	YES	0	0	0	0	0	0	0	2	0	0	0	0	0	1	0	1	0	1	0	0	0	0	1	0	1	0	0	0	0	0	0	1	0	0	1	0	0	0	1	0	0	0	0	0	0	0
2009	NO	69	YES	0	0	0	0	0	0	0	0	0	1	0	0	0	0	0	0	0	0	0	0	0	0	0	0	0	0	0	0	0	0	0	0	0	0	0	0	0	0	0	0	0	0	0	0	0	0
2009	NO	70	YES	0	0	0	0	0	0	1	1	0	0	0	1	0	0	0	0	0	0	0	2	0	0	1	1	1	1	0	0	0	0	0	0	0	1	0	0	0	0	1	0	0	0	0	0	0	0
2009	NA	71	NO	0	0	0	0	0	0	0	0	0	0	0	0	0	0	0	0	0	0	0	0	0	0	0	0	0	0	0	0	0	0	0	0	0	0	0	0	0	0	0	1	0	0	0	0	0	0
2009	NA	72	NO	0	0	0	0	0	0	0	0	0	0	0	0	0	0	0	0	0	0	0	0	0	0	1	0	0	0	0	0	0	0	0	0	0	0	0	0	0	0	0	1	0	0	0	0	0	0
2009	NO	73	YES	0	0	0	0	0	0	1	0	1	2	0	0	0	0	2	1	1	0	0	0	0	0	0	1	1	1	1	0	2	0	0	0	0	0	1	0	1	0	0	0	0	0	0	0	0	0
2009	NA	74	NO	0	0	0	0	0	0	0	0	0	0	0	0	0	0	0	0	0	0	0	0	0	0	0	0	0	0	1	0	0	0	1	0	0	0	0	0	0	1	0	0	0	0	0	1	0	0
2009	NA	81	NO	0	0	0	0	0	0	0	0	0	0	0	0	0	0	0	1	0	0	0	0	1	0	0	0	0	0	0	0	0	0	0	0	0	0	0	0	2	0	0	1	0	0	0	0	0	0
2009	NO	82	YES	0	0	0	0	0	1	0	0	0	1	1	0	1	0	0	1	2	0	0	0	0	0	0	1	1	0	0	0	0	1	0	1	0	0	0	0	0	0	0	0	0	0	0	0	0	0
2009	NA	83	NO	0	0	0	0	0	0	2	0	0	0	0	0	0	0	0	2	0	0	0	1	0	0	1	0	0	0	2	0	0	0	0	0	0	0	0	0	0	0	0	0	0	0	0	0	0	0
2009	NA	84	NO	0	0	0	0	1	0	0	3	0	1	0	0	1	0	0	1	1	0	0	0	0	0	0	0	0	0	0	0	0	0	1	0	0	0	0	0	0	0	0	0	1	0	0	0	0	0
2009	NA	87	NO	0	0	0	0	0	1	0	0	0	0	0	0	0	0	0	0	0	0	0	0	0	0	0	0	0	0	0	0	0	0	0	0	0	1	0	0	0	0	0	0	0	0	0	0	0	0
2009	NA	89	NO	0	0	0	0	0	1	0	0	1	0	1	0	1	0	1	1	0	0	0	0	1	0	1	1	0	0	0	0	0	0	1	0	0	0	0	0	0	0	0	0	0	0	0	0	1	0
2009	NA	90	NO	0	0	0	0	0	0	0	0	0	0	0	0	0	0	0	0	0	0	0	0	1	0	0	0	0	0	0	0	0	0	0	0	0	0	0	0	0	0	0	0	0	0	0	0	0	0
2009	NA	IND	NO	0	0	0	0	0	0	0	0	0	0	0	1	1	0	0	0	0	0	0	0	0	0	0	1	0	0	0	0	0	0	0	0	0	0	0	1	0	0	0	0	0	0	0	0	0	0
2010	YES	06	YES	0	0	0	2	1	2	3	1	0	1	2	0	1	1	0	0	0	0	2	1	1	0	2	0	1	1	1	0	1	0	0	0	0	0	0	0	0	0	0	0	1	0	0	0	0	0
2010	YES	11	YES	0	0	0	0	0	0	0	0	0	0	0	0	0	1	0	0	0	0	0	0	0	0	0	0	0	0	0	0	0	0	0	0	0	0	0	0	0	0	0	0	0	0	0	0	0	0
2010	YES	16	YES	0	0	0	0	1	1	3	2	1	3	2	3	3	3	2	3	1	0	2	1	1	2	2	0	1	0	1	0	0	0	0	0	1	0	0	1	0	1	0	0	1	0	0	0	0	0
2010	YES	18	YES	0	0	0	0	0	1	1	0	2	0	1	1	1	1	0	0	1	1	1	0	1	0	0	0	0	1	1	0	0	0	0	0	0	0	0	1	1	0	0	0	0	0	0	0	0	0
2010	NA	13	NO	0	0	0	0	0	0	0	0	0	0	0	0	0	0	0	0	0	0	0	0	0	0	1	0	0	0	0	0	0	0	0	0	0	0	0	0	0	0	0	0	0	0	0	0	0	0
2010	NO	26	YES	0	0	0	0	0	0	0	0	0	0	1	1	0	0	0	0	0	0	0	0	0	0	0	0	0	0	0	0	0	0	0	0	0	0	0	0	0	0	0	0	0	0	0	0	0	0
2010	NO	31	YES	0	0	0	0	0	0	1	2	0	3	3	2	2	3	1	5	1	0	0	0	0	1	3	0	2	0	1	0	0	1	0	0	1	1	2	1	0	1	1	0	0	0	0	0	0	0
2010	NA	32	NO	0	0	0	0	0	0	0	0	0	0	0	0	0	0	0	0	0	0	0	0	0	0	0	0	0	0	0	0	0	0	1	0	0	0	0	0	0	0	0	0	0	0	0	0	0	1
2010	NO	33	YES	0	0	0	0	0	0	0	1	0	0	0	0	0	0	0	0	0	0	1	1	0	0	0	0	0	1	0	0	0	0	0	0	0	0	0	1	0	0	0	0	0	0	0	0	0	0
2010	NO	35	YES	0	0	0	0	0	0	0	2	2	1	0	1	0	0	0	1	1	0	1	0	0	0	0	0	0	0	0	0	0	0	1	0	0	1	0	1	0	0	0	0	0	0	0	0	0	0
2010	NO	39	YES	0	0	0	0	1	0	1	1	1	0	2	0	1	1	0	1	0	1	0	0	1	0	1	0	0	0	0	0	0	0	0	0	0	0	1	1	0	0	0	0	0	0	0	0	0	0
2010	NO	40	YES	0	0	0	0	0	0	0	0	1	0	0	0	0	0	0	0	0	0	0	0	0	0	0	0	0	0	0	0	0	0	0	0	0	0	0	0	0	0	0	0	0	0	0	0	0	0
2010	NO	42	YES	0	0	0	0	0	0	4	1	2	1	0	2	0	3	3	1	0	0	1	0	0	0	1	0	0	0	1	2	0	0	0	0	0	0	0	1	1	0	0	0	0	0	0	0	1	0
2010	NO	44	YES	0	0	0	0	0	1	0	0	0	0	1	1	0	0	0	0	1	0	0	0	1	0	0	0	0	1	0	0	0	0	1	0	0	0	0	0	1	0	0	0	1	0	0	0	0	0
2010	NO	45	YES	0	0	0	0	0	0	1	1	0	3	2	0	0	4	0	0	0	0	0	2	0	0	1	0	0	0	0	0	0	1	0	0	0	0	0	0	0	0	0	0	0	1	0	0	0	0
2010	NO	51	YES	0	0	0	0	0	0	1	3	1	1	1	2	0	4	0	3	1	0	1	0	1	1	2	1	0	1	1	0	0	0	0	0	0	0	0	1	0	0	1	0	0	0	0	0	0	0
2010	NO	52	YES	0	0	0	0	0	1	2	0	0	1	2	2	2	3	2	3	1	0	0	2	1	0	0	0	0	0	0	0	0	0	0	0	0	0	0	1	0	0	1	0	0	0	0	0	0	0
2010	NO	53	YES	0	0	0	1	0	0	0	0	4	2	2	1	1	0	0	2	1	2	1	0	1	0	1	0	1	0	0	0	0	0	1	1	1	1	0	0	0	0	0	0	0	0	0	0	0	0
2010	NO	54	YES	0	0	0	0	0	0	0	0	1	2	1	1	0	0	0	4	0	0	0	2	0	2	0	1	0	0	1	0	1	0	0	0	0	0	0	0	0	0	0	0	0	0	0	0	0	0
2010	NA	55	NO	0	0	0	0	0	0	0	0	0	0	0	0	0	0	0	0	0	0	1	0	0	0	0	1	0	0	0	0	0	0	0	1	0	0	0	1	0	0	0	0	0	0	0	0	0	0
2010	NO	56	YES	0	0	0	0	0	1	0	1	0	1	2	1	0	0	0	0	0	1	1	0	1	1	1	1	1	1	0	0	1	1	0	0	2	1	0	1	1	1	0	0	0	0	0	0	0	0
2010	NO	58	YES	0	0	0	0	0	0	1	1	2	1	1	0	0	0	0	0	1	0	0	1	0	2	0	0	0	0	0	0	0	0	0	0	1	0	0	0	0	0	1	0	0	0	0	0	0	0
2010	NO	59	YES	0	0	0	0	0	1	0	0	1	0	1	2	1	1	1	0	0	0	0	0	0	0	0	1	0	2	2	0	0	0	0	0	0	0	0	0	0	0	0	0	1	0	0	0	0	0
2010	NA	61	NO	0	0	0	0	0	0	0	0	0	0	1	0	0	0	0	1	0	0	0	0	0	1	0	0	0	0	1	0	0	0	0	0	0	0	0	0	0	0	0	0	1	0	0	0	0	0
2010	NA	62	NO	0	0	0	0	0	0	0	0	1	0	0	1	0	0	0	0	0	1	0	0	0	0	0	0	0	0	0	0	0	1	1	0	0	0	0	0	0	1	0	0	0	0	0	0	0	0
2010	NO	66	YES	0	0	0	0	0	1	0	1	0	1	1	0	1	0	1	0	0	0	1	1	0	1	1	0	1	0	0	0	0	0	1	0	1	0	0	0	0	0	0	0	0	0	0	0	0	0
2010	NA	67	NO	0	0	0	0	0	0	0	0	0	0	0	0	0	0	0	0	0	0	0	0	0	0	0	0	0	0	0	0	0	0	0	1	0	0	0	0	0	0	0	0	0	0	0	0	0	0
2010	NO	68	YES	0	0	0	0	0	0	0	0	2	0	1	1	0	0	0	1	1	0	0	0	0	1	0	0	0	1	0	0	0	1	0	0	0	0	0	0	0	0	0	0	0	0	0	0	0	0
2010	NO	70	YES	0	0	0	0	0	0	0	0	0	1	0	0	0	1	0	0	0	0	1	0	0	1	0	0	1	1	0	1	0	0	0	0	0	0	0	0	0	0	1	0	0	0	0	0	0	0
2010	NA	72	NO	0	0	0	0	0	0	0	0	0	0	0	0	0	0	0	0	0	0	0	0	0	1	0	0	0	0	0	0	0	0	0	1	0	0	0	0	0	0	0	0	0	0	0	0	0	0
2010	NO	73	YES	0	0	0	0	0	1	2	1	0	1	1	0	0	2	0	3	0	0	1	0	0	0	0	0	0	0	0	0	0	0	1	0	0	0	0	0	0	0	0	0	1	0	0	0	0	0
2010	NA	74	NO	0	0	0	0	0	0	0	0	0	0	0	0	0	1	0	0	1	0	0	0	0	0	0	0	1	0	0	0	0	0	0	0	0	0	0	1	0	0	0	0	0	0	0	0	0	0
2010	NA	81	NO	0	0	0	0	0	0	0	0	0	0	0	1	0	1	0	0	1	0	0	1	0	0	0	0	0	0	0	0	0	0	0	0	0	0	0	0	0	0	0	0	0	0	0	0	0	0
2010	NO	82	YES	0	0	0	0	0	0	0	0	1	0	0	0	0	1	1	0	0	0	0	0	0	0	0	0	0	0	0	0	0	0	1	0	0	0	0	0	0	0	1	0	0	0	0	0	0	0
2010	NA	83	NO	0	0	0	0	0	1	1	0	0	0	0	1	1	1	0	0	0	0	0	0	1	0	0	0	0	1	0	0	0	1	0	0	0	1	1	0	0	0	0	0	0	0	0	0	0	0
2010	NA	84	NO	0	0	0	0	0	0	0	3	2	0	0	1	0	0	0	1	0	0	1	0	0	1	0	1	0	0	1	0	0	0	0	1	0	1	0	1	0	0	0	0	0	0	0	0	0	0
2010	NA	87	NO	0	0	0	0	0	0	0	0	0	0	0	0	0	0	0	0	0	0	0	0	0	0	0	0	0	0	0	0	0	0	0	0	0	0	0	0	0	0	0	0	0	1	0	0	0	0
2010	NA	89	NO	0	0	0	0	0	0	0	0	0	0	0	0	0	0	0	0	0	0	0	0	0	0	0	0	0	0	0	0	0	0	0	0	0	0	0	0	0	0	0	0	0	0	1	0	0	0
2010	NA	IND	NO	0	0	0	0	0	0	0	1	0	0	0	0	0	0	0	0	2	0	0	0	0	0	0	0	0	0	0	0	0	1	0	1	0	0	0	0	0	0	0	0	0	0	0	0	0	0
2011	YES	06	YES	0	0	0	0	0	1	1	2	1	0	1	0	0	1	0	0	0	2	0	0	0	0	1	0	0	1	0	0	0	0	0	0	0	0	0	0	0	0	0	0	0	0	0	0	0	0
2011	YES	11	YES	0	0	0	0	0	0	0	1	1	1	0	0	0	1	0	0	0	0	0	0	0	0	0	0	0	0	0	0	0	0	0	0	1	0	0	0	0	0	0	0	0	0	0	0	0	0
2011	YES	16	YES	0	0	0	0	1	1	0	4	2	5	4	4	2	3	2	2	2	3	0	1	3	0	1	1	2	0	0	0	1	0	0	1	0	0	1	0	0	0	0	2	0	0	1	0	0	0
2011	YES	18	YES	0	0	0	0	0	0	1	0	0	2	3	2	2	1	0	0	1	0	0	0	1	0	0	0	0	0	0	0	0	0	0	0	0	0	0	0	0	1	0	0	0	0	0	0	0	0
2011	NA	120	NO	0	0	0	0	0	0	0	0	0	0	0	0	0	0	1	0	0	0	0	0	0	0	0	0	0	0	0	0	0	0	0	0	0	0	0	0	0	0	0	0	0	0	0	0	0	0
2011	NO	26	YES	0	0	0	0	0	0	0	0	1	0	0	0	0	0	0	0	0	0	0	0	0	0	0	0	0	0	0	0	0	0	0	0	0	0	0	0	0	0	0	0	0	0	0	0	0	0
2011	NO	31	YES	0	0	0	0	0	0	0	1	1	3	0	5	2	0	1	1	0	1	1	0	1	0	0	1	0	0	0	0	0	0	0	0	0	0	0	0	1	0	1	0	0	0	0	0	0	0
2011	NO	33	YES	0	0	0	0	0	0	0	0	1	1	0	1	0	0	1	0	1	0	0	0	0	0	0	0	0	1	0	0	0	0	0	0	0	0	0	0	0	0	0	0	0	0	0	1	0	0
2011	NA	34	NO	0	0	0	0	0	0	1	0	0	0	0	0	0	0	0	0	0	0	0	0	0	0	0	0	0	0	0	0	0	0	0	0	0	0	0	0	0	0	0	0	0	0	0	0	0	0
2011	NO	35	YES	0	0	0	0	0	0	0	2	1	0	1	0	0	0	0	0	1	0	0	0	1	0	0	0	0	0	0	0	0	0	0	0	1	0	0	0	0	0	0	0	0	0	0	0	0	0
2011	NO	39	YES	0	0	0	0	0	0	0	0	0	0	0	1	2	1	1	0	0	0	1	0	0	0	0	1	0	0	0	0	0	0	0	0	0	1	0	0	0	0	0	0	0	0	0	0	0	0
2011	NO	40	YES	0	0	0	0	0	0	0	0	0	1	0	0	0	0	0	0	0	0	0	0	0	0	0	0	0	0	0	0	0	0	0	0	0	0	0	0	0	0	0	0	0	0	0	0	0	0
2011	NO	42	YES	0	0	0	0	0	1	1	1	4	1	2	1	0	2	1	1	0	0	0	0	1	0	0	0	0	1	0	0	0	1	0	1	0	0	1	0	0	0	0	1	0	0	0	0	0	0
2011	NO	44	YES	0	0	0	0	0	0	1	0	1	2	3	0	0	1	0	1	1	1	3	0	0	0	0	0	1	0	0	0	0	0	0	0	0	0	1	1	0	0	0	1	0	0	0	0	0	0
2011	NO	45	YES	0	0	0	0	0	0	0	0	0	2	0	1	0	0	0	1	0	0	0	0	1	0	0	1	1	0	0	0	0	0	0	1	0	0	0	0	0	0	0	0	0	0	0	0	0	0
2011	NO	51	YES	0	0	0	0	1	1	4	3	1	5	4	1	4	0	0	1	1	2	0	0	1	0	1	1	2	1	0	0	0	0	0	0	0	0	0	0	1	0	1	1	0	0	0	0	0	1
2011	NO	52	YES	0	0	0	0	0	1	2	6	0	3	1	1	0	2	1	0	1	2	1	0	1	0	0	2	1	0	0	0	0	0	0	1	0	0	0	0	0	0	0	0	1	0	0	0	0	0
2011	NO	53	YES	0	0	0	0	1	0	0	3	2	1	2	2	1	0	0	0	0	0	1	0	2	0	0	2	1	0	0	0	0	1	0	0	0	0	0	0	1	0	1	0	0	0	0	0	0	0
2011	NO	54	YES	0	0	0	0	0	0	0	0	2	4	1	3	1	0	3	0	0	1	0	1	1	0	0	0	1	0	1	0	0	0	0	0	0	0	0	0	0	0	0	0	0	0	0	0	0	0
2011	NA	55	NO	0	0	0	0	0	0	0	0	0	1	0	0	1	0	0	0	0	1	1	0	0	0	0	0	0	0	0	0	1	0	0	1	0	0	0	0	1	0	0	0	0	0	0	0	0	0
2011	NO	56	YES	0	0	0	0	0	0	0	3	2	0	2	1	1	1	2	1	1	1	0	0	1	0	0	1	0	0	0	0	0	0	1	0	1	0	0	0	0	0	0	0	0	0	0	0	0	0
2011	NO	58	YES	0	0	0	0	0	0	0	1	0	2	1	0	1	1	4	3	1	0	1	1	0	1	0	0	0	0	0	0	1	0	0	0	0	0	0	0	0	0	0	0	0	0	0	0	0	0
2011	NO	59	YES	0	0	0	0	1	0	2	0	1	0	1	2	0	1	0	2	1	0	1	0	0	0	0	0	1	1	0	0	0	0	0	0	0	0	0	0	0	0	0	0	0	0	0	0	0	0
2011	NA	61	NO	0	0	0	0	0	0	0	0	0	1	0	2	0	1	1	2	0	0	0	1	0	0	0	0	0	0	1	1	0	0	0	1	0	1	0	0	1	0	0	0	0	0	0	0	0	0
2011	NA	62	NO	0	0	0	0	0	0	0	0	0	1	2	1	0	1	0	1	1	1	0	0	0	1	0	0	0	1	1	0	0	1	0	0	0	0	0	0	0	0	1	0	1	0	0	0	0	1
2011	NO	66	YES	0	0	0	0	0	1	1	3	0	1	0	1	1	1	1	0	0	0	0	1	0	0	1	1	1	0	0	0	0	0	0	0	0	0	1	0	0	0	0	0	0	0	0	0	0	0
2011	NA	67	NO	0	0	0	0	0	0	0	0	0	0	0	0	0	0	0	0	0	1	0	0	0	0	0	0	0	0	0	0	0	0	0	0	0	0	0	0	0	0	0	0	0	0	0	0	0	0
2011	NO	68	YES	0	0	0	0	0	0	0	1	1	0	0	0	2	0	0	1	0	0	2	0	0	0	0	0	0	0	0	0	0	1	0	0	0	0	0	0	0	0	0	0	0	0	0	1	0	1
2011	NO	70	YES	0	0	0	0	0	0	0	0	1	1	0	1	1	1	0	0	0	2	0	1	2	0	0	1	0	0	0	0	0	0	0	0	0	0	0	0	0	1	0	0	0	0	0	0	0	0
2011	NA	72	NO	0	0	0	0	0	0	0	0	0	1	0	0	0	0	0	0	0	0	0	0	0	0	0	0	0	0	0	0	0	0	0	0	0	0	0	0	0	0	0	0	0	0	0	0	0	0
2011	NO	73	YES	0	0	0	0	0	0	0	0	0	1	0	0	1	1	1	2	2	0	1	0	0	0	0	0	2	0	0	0	0	0	1	0	0	0	0	0	1	0	0	0	0	0	0	0	0	0
2011	NA	74	NO	0	0	0	0	0	0	0	1	0	0	0	0	0	0	1	0	0	0	0	0	0	0	0	0	0	0	0	0	0	0	0	0	0	0	0	0	0	1	0	1	0	0	0	0	0	0
2011	NA	81	NO	0	0	0	0	0	0	0	0	0	0	0	1	0	0	1	2	0	0	0	0	0	0	0	0	0	0	0	0	0	1	0	0	1	0	0	0	0	1	0	0	0	0	0	0	0	0
2011	NO	82	YES	0	0	0	0	0	0	0	0	0	1	1	0	1	0	0	0	0	0	0	0	0	0	0	0	0	0	0	0	0	0	0	0	0	0	0	0	0	0	0	0	0	0	0	0	0	0
2011	NA	83	NO	0	0	0	0	0	0	2	0	1	2	1	0	0	0	0	1	0	0	1	0	0	0	0	0	2	0	0	0	0	0	0	0	0	1	0	0	0	0	0	1	0	0	0	0	0	0
2011	NA	84	NO	0	0	0	0	0	2	0	0	1	2	1	0	0	1	1	1	0	1	1	0	1	0	0	0	0	0	0	0	0	1	0	0	0	0	0	0	0	0	0	0	0	0	0	0	0	0
2011	NA	87	NO	0	0	0	0	0	0	0	0	0	0	1	0	0	0	1	0	0	0	0	0	0	0	0	0	1	0	0	0	0	0	0	0	0	0	0	0	0	0	0	0	0	0	0	0	0	0
2011	NA	89	NO	0	0	0	0	0	0	1	1	0	1	2	1	0	0	0	0	0	0	0	0	0	0	0	0	0	0	0	0	1	0	1	0	0	0	0	0	0	0	0	0	0	0	0	0	0	0
2011	NA	IND	NO	0	0	0	0	0	0	0	0	0	1	0	0	0	0	0	0	0	0	0	0	0	0	0	0	0	0	0	0	0	0	0	1	0	0	0	0	0	0	0	0	0	0	0	0	0	0
2012	YES	06	YES	0	0	0	0	0	0	0	0	1	0	3	0	1	1	1	1	0	1	0	0	0	0	1	0	0	0	0	1	0	0	0	1	0	0	0	0	0	0	0	0	0	1	0	0	0	0
2012	YES	11	YES	0	0	0	0	0	0	0	0	0	0	0	0	0	0	0	0	0	0	0	0	0	0	0	0	0	0	0	0	0	0	0	1	0	0	0	0	0	0	0	0	0	0	0	0	0	0
2012	YES	16	YES	0	0	0	0	0	0	0	2	2	3	4	2	6	3	4	2	1	3	1	0	0	1	1	1	0	1	0	0	0	0	0	1	0	0	0	1	0	0	0	1	1	0	0	0	0	0
2012	YES	18	YES	0	0	0	0	0	1	0	2	2	0	1	1	0	1	1	0	1	1	0	0	0	0	0	0	1	0	1	0	0	0	0	1	0	0	0	0	0	0	0	0	0	0	1	0	0	0
2012	NA	114	NO	0	0	0	0	0	0	0	0	0	0	0	1	0	1	0	0	0	0	0	0	0	0	0	0	0	0	0	0	0	0	0	0	0	0	0	0	0	0	0	0	0	0	0	0	0	0
2012	NA	120	NO	0	0	0	0	0	0	0	0	0	0	0	0	0	0	0	0	0	0	0	0	0	0	0	0	0	0	0	0	0	0	0	0	0	0	0	0	0	1	0	0	0	0	0	0	0	0
2012	NO	31	YES	0	0	0	0	0	0	0	1	1	3	0	1	0	1	2	1	2	1	0	1	0	0	1	0	0	0	0	1	1	0	0	0	0	0	0	0	0	0	1	0	0	0	0	0	0	0
2012	NO	33	YES	0	0	0	0	0	0	0	0	0	0	0	0	0	0	0	0	0	0	0	0	0	0	0	0	0	0	0	0	0	0	0	0	0	0	0	0	0	0	0	0	0	0	0	0	0	0
2012	NA	34	NO	0	0	0	0	0	0	0	0	0	0	0	0	0	0	0	0	0	0	0	0	0	0	0	1	0	0	0	0	0	0	0	0	0	0	0	0	0	0	0	0	0	0	0	0	0	0
2012	NO	35	YES	0	0	0	0	0	0	0	0	1	0	1	0	0	1	0	0	0	0	0	0	0	0	0	0	0	1	0	0	0	0	0	0	0	0	0	0	0	0	0	0	0	0	0	0	0	0
2012	NO	39	YES	0	0	0	0	0	0	0	2	2	1	0	2	1	0	1	0	0	1	0	2	0	0	0	0	0	0	0	0	1	0	0	0	0	0	0	0	0	0	0	0	0	0	0	0	0	0
2012	NO	40	YES	0	0	0	0	0	0	0	0	0	1	1	0	0	1	0	0	0	1	0	0	0	0	0	0	0	0	0	0	0	0	0	0	0	0	0	0	0	0	0	0	0	0	0	0	0	0
2012	NO	42	YES	0	0	0	0	0	2	0	1	4	1	0	1	0	3	1	2	0	1	1	1	0	0	0	0	0	0	0	0	0	0	0	0	1	0	0	0	0	1	0	0	1	0	0	0	0	0
2012	NO	44	YES	0	0	0	0	0	1	0	1	0	1	1	0	1	0	0	0	0	0	0	1	0	0	0	1	0	0	0	0	0	1	0	0	0	0	0	0	0	0	0	0	0	1	0	0	0	0
2012	NO	45	YES	0	0	0	0	0	0	0	1	0	1	0	1	1	2	0	1	0	1	0	0	2	0	1	0	0	0	0	0	0	0	1	0	0	0	0	0	0	0	0	0	0	0	0	0	0	0
2012	NO	51	YES	0	0	0	0	0	0	0	1	1	5	2	1	1	2	3	1	3	1	1	0	0	0	0	1	0	1	0	0	0	0	1	1	0	0	0	0	0	0	1	0	1	0	0	0	0	0
2012	NO	52	YES	0	0	0	0	0	0	2	3	1	0	4	3	4	1	3	0	1	1	2	0	3	1	1	1	0	1	1	0	0	0	0	1	0	0	0	0	0	0	0	0	0	1	0	0	0	0
2012	NO	53	YES	0	0	0	0	0	1	2	1	5	1	5	6	2	3	2	0	1	2	1	0	0	0	0	1	1	0	0	0	1	0	0	0	0	0	1	0	0	1	0	1	0	0	0	0	0	0
2012	NO	54	YES	0	0	0	0	0	0	0	0	0	0	0	1	0	1	1	1	0	1	0	0	0	1	0	0	1	0	0	0	0	0	0	0	0	0	0	0	0	0	0	1	0	0	0	0	0	0
2012	NA	55	NO	0	0	0	0	0	0	0	0	1	0	0	2	0	1	0	0	0	1	0	0	0	0	1	0	0	0	0	0	0	0	0	0	0	0	0	0	0	0	0	0	1	0	0	0	0	0
2012	NO	56	YES	0	0	0	0	0	0	1	0	1	2	1	1	1	0	0	0	0	3	0	0	0	0	0	0	0	0	0	0	0	0	0	0	0	0	0	0	0	0	1	0	0	0	0	0	0	0
2012	NO	58	YES	0	0	0	0	0	0	0	0	1	2	2	1	0	0	1	0	1	1	0	1	1	0	0	0	0	0	0	1	0	0	0	0	0	0	0	0	0	0	0	0	0	0	0	0	0	0
2012	NO	59	YES	0	0	0	0	0	0	1	1	2	0	1	1	3	3	1	0	0	0	0	0	1	0	0	0	0	0	1	0	0	0	0	0	1	0	0	0	0	0	1	0	0	0	0	0	0	0
2012	NA	61	NO	0	0	0	0	0	0	0	0	0	0	0	0	0	1	0	1	0	1	0	0	1	0	0	0	0	1	0	0	0	0	0	0	0	0	0	0	0	0	0	0	0	0	0	0	0	0
2012	NA	62	NO	0	0	0	0	0	0	0	0	0	0	2	0	1	1	0	0	0	0	0	0	0	0	1	1	0	0	0	0	2	0	0	0	0	0	0	0	0	0	0	0	0	0	0	0	0	0
2012	NO	66	YES	0	0	0	0	0	0	0	0	1	6	1	1	1	1	1	2	0	1	0	0	2	1	0	0	0	0	0	0	1	0	0	1	0	0	0	1	0	0	1	1	1	0	0	0	0	1
2012	NO	68	YES	0	0	0	0	0	0	0	1	0	1	1	0	0	0	0	0	0	0	0	0	0	0	0	0	0	0	0	0	0	0	0	0	0	0	0	0	0	0	1	1	0	0	0	0	0	0
2012	NO	70	YES	0	0	0	0	0	0	0	0	0	0	0	0	1	0	1	1	0	1	1	0	0	1	1	0	0	0	1	0	0	0	0	1	1	0	0	0	0	0	0	0	0	0	0	0	0	0
2012	NA	72	NO	0	0	0	0	0	0	0	0	0	0	0	0	0	0	0	0	0	0	0	0	0	0	0	0	0	0	0	0	0	0	0	0	0	0	0	0	0	0	0	0	0	0	0	0	0	0
2012	NO	73	YES	0	0	0	0	0	0	0	0	3	0	0	2	0	0	0	3	0	0	0	0	1	0	0	1	0	0	0	0	0	0	0	0	0	0	0	0	0	0	0	0	0	1	0	0	0	0
2012	NA	74	NO	0	0	0	0	0	0	0	0	0	1	0	0	0	0	0	0	0	0	0	0	0	1	0	0	0	0	0	0	0	0	0	0	0	0	0	0	0	0	0	0	0	0	0	0	0	0
2012	NA	81	NO	0	0	0	0	0	0	0	0	0	0	0	0	2	0	0	0	0	0	0	0	0	0	0	1	0	0	0	0	0	0	0	0	0	0	0	0	0	0	0	0	0	0	1	0	0	0
2012	NO	82	YES	0	0	0	0	0	0	0	0	0	0	0	0	1	0	0	0	1	0	0	0	1	0	0	0	0	0	0	0	0	0	0	0	0	0	0	0	0	0	0	0	0	0	0	0	0	0
2012	NA	83	NO	0	0	0	0	0	0	0	0	0	1	1	0	0	1	0	0	1	0	0	0	0	0	1	0	0	1	0	0	0	0	0	0	0	0	0	0	0	0	1	0	0	0	0	0	0	0
2012	NA	84	NO	0	0	0	0	0	0	0	0	0	1	0	0	0	1	0	1	0	1	0	0	0	0	0	1	1	0	0	1	0	0	1	0	1	0	0	0	0	0	0	0	1	0	0	0	0	0
2012	NA	89	NO	0	0	0	0	0	0	0	0	0	0	0	0	1	0	0	0	0	0	0	0	0	1	0	0	0	0	0	0	0	0	0	0	0	0	0	0	0	0	0	1	0	0	0	0	0	0
2013	YES	06	YES	0	0	0	0	0	0	0	0	3	0	0	0	1	0	1	0	0	0	0	0	0	0	0	0	1	0	0	0	0	0	0	0	0	0	1	0	0	0	1	0	0	0	0	0	0	0
2013	YES	11	YES	0	0	0	0	0	0	0	0	0	0	0	0	0	0	0	0	1	0	0	0	0	0	0	0	0	0	0	0	0	0	0	0	0	0	0	0	0	0	0	0	0	0	0	0	0	0
2013	YES	16	YES	0	0	0	0	0	0	0	0	1	0	1	2	0	1	1	0	1	0	1	1	3	0	1	0	0	0	1	0	0	0	0	0	0	0	0	0	0	1	0	0	0	0	0	0	0	1
2013	YES	18	YES	0	0	0	0	1	0	0	1	1	0	0	1	1	0	0	2	0	0	0	0	0	0	1	0	0	2	0	0	0	1	0	0	0	0	0	0	0	0	0	0	0	0	0	0	0	0
2013	NO	26	YES	0	0	0	0	0	0	0	0	1	0	0	0	0	0	0	0	0	0	0	0	0	0	0	0	0	0	0	0	0	0	0	0	0	0	0	0	0	0	0	0	0	0	0	0	0	0
2013	NO	31	YES	0	0	0	0	0	0	0	1	1	0	1	0	0	3	0	0	1	1	0	2	1	0	0	1	0	0	0	0	0	0	0	0	0	0	0	0	0	0	0	0	0	0	0	0	0	1
2013	NA	32	NO	0	0	0	0	0	0	0	0	0	0	0	0	0	0	0	0	0	0	0	1	0	0	0	0	0	0	0	0	0	0	0	0	0	0	0	0	0	0	0	0	0	0	0	0	0	0
2013	NO	33	YES	0	0	0	0	0	0	0	0	0	1	0	1	0	0	0	0	0	0	1	0	0	0	0	0	0	0	0	0	0	0	0	0	0	0	0	0	0	0	0	0	0	0	0	0	0	0
2013	NA	34	NO	0	0	0	0	0	0	0	0	0	1	0	0	0	0	0	0	0	0	0	0	0	0	0	0	0	0	0	0	0	0	0	0	0	0	0	0	0	0	0	0	0	0	0	0	0	0
2013	NO	35	YES	0	0	0	0	0	0	0	0	1	2	0	0	0	0	0	0	1	0	0	0	0	0	0	0	0	0	0	0	0	0	0	0	0	0	0	0	0	0	0	0	0	0	0	0	0	0
2013	NO	39	YES	0	0	0	0	0	0	1	0	1	0	4	0	0	4	0	0	1	0	0	0	0	0	0	0	0	0	0	1	0	0	0	0	0	0	0	0	0	0	0	0	0	0	0	0	0	0
2013	NO	42	YES	0	0	0	0	0	0	0	3	2	3	2	0	1	0	1	1	1	1	1	1	0	1	0	0	0	0	0	0	1	0	0	0	0	0	0	0	0	0	0	0	0	0	0	1	0	0
2013	NO	44	YES	0	0	0	0	0	0	0	0	1	1	0	1	0	0	0	0	1	0	1	0	1	0	1	0	0	0	0	0	0	0	0	0	0	0	0	0	0	0	1	0	0	0	0	0	0	0
2013	NO	45	YES	0	0	0	0	0	1	0	1	0	0	1	0	0	0	0	0	0	1	0	0	0	0	0	0	0	0	1	0	0	0	0	0	0	0	0	0	0	0	0	0	0	0	0	0	0	0
2013	NO	51	YES	0	0	0	0	0	0	0	1	1	1	0	1	1	0	1	1	0	0	1	0	0	0	0	0	1	1	0	0	0	1	0	0	0	0	1	0	0	0	0	0	0	0	0	0	0	0
2013	NO	52	YES	0	0	0	0	0	0	0	1	2	4	0	0	1	0	2	0	0	0	0	0	0	0	2	1	0	0	1	0	0	0	0	0	0	0	0	0	0	0	0	0	0	0	0	0	0	0
2013	NO	53	YES	0	0	0	0	1	0	1	1	3	6	1	1	1	2	2	1	1	3	0	0	0	1	0	0	0	0	0	0	0	0	0	1	0	0	2	0	0	0	1	0	0	0	0	1	0	0
2013	NO	54	YES	0	0	0	0	0	1	0	1	1	0	0	0	0	0	0	1	0	2	0	0	0	0	0	0	0	0	0	0	0	0	0	0	0	0	0	0	0	0	0	0	0	0	0	0	0	0
2013	NA	55	NO	0	0	0	0	0	0	0	0	0	0	0	0	1	0	0	0	0	0	0	0	0	0	0	0	0	0	0	0	0	0	0	0	0	0	0	0	0	1	0	0	0	0	0	0	0	0
2013	NO	56	YES	0	0	0	0	0	1	0	1	0	0	0	0	1	0	0	0	0	1	0	0	0	1	0	0	1	0	0	0	0	1	0	0	0	0	0	0	0	1	0	0	0	0	0	0	0	0
2013	NO	58	YES	0	0	0	0	0	0	1	0	1	1	2	1	0	1	0	1	0	1	1	2	0	0	0	0	0	0	1	0	0	0	0	0	0	0	0	0	0	0	0	0	0	0	0	0	0	0
2013	NO	59	YES	0	0	0	0	0	0	0	1	1	0	0	0	3	1	1	0	0	1	0	0	0	0	0	0	0	0	0	0	1	1	1	0	0	0	0	0	0	0	0	0	0	0	0	0	0	0
2013	NA	61	NO	0	0	0	0	0	0	0	0	0	1	0	0	0	0	1	0	0	0	0	0	0	2	0	0	0	0	2	1	0	0	0	0	1	0	0	0	1	0	0	0	0	0	0	0	0	0
2013	NA	62	NO	0	0	0	0	0	0	0	0	0	0	1	1	0	1	0	0	1	1	0	0	0	0	0	0	0	0	0	0	0	0	0	0	0	0	0	0	0	0	0	0	0	0	0	0	0	0
2013	NO	66	YES	0	0	0	0	0	0	0	1	1	3	3	1	0	0	0	0	1	1	0	0	0	0	0	1	0	0	0	1	0	0	0	0	0	0	0	0	0	1	0	0	0	0	0	1	0	0
2013	NA	67	NO	0	0	0	0	0	0	0	0	0	0	0	0	0	0	1	0	1	1	0	0	0	0	0	0	0	0	0	0	0	0	0	0	1	0	0	0	0	0	0	0	0	0	0	0	0	0
2013	NO	68	YES	0	0	0	0	0	0	0	0	2	0	0	0	0	0	0	0	1	0	0	0	1	0	0	0	1	0	0	0	0	0	0	0	0	0	0	0	0	0	0	0	0	0	0	0	0	0
2013	NO	70	YES	0	0	0	0	0	0	0	1	0	1	0	0	0	0	0	0	0	1	0	0	0	0	0	0	0	0	0	0	0	0	0	0	0	0	0	0	0	0	0	0	0	0	0	0	0	0
2013	NA	72	NO	0	0	0	0	0	0	0	0	0	0	0	0	0	0	0	0	0	0	0	0	0	0	0	0	0	0	0	0	0	1	1	0	0	0	0	0	0	0	0	0	0	0	0	0	0	0
2013	NO	73	YES	0	0	0	0	0	0	0	2	1	2	0	0	1	0	0	0	1	0	0	0	0	0	0	0	0	0	0	0	1	0	0	1	0	0	0	0	0	0	0	0	0	0	0	0	0	0
2013	NA	74	NO	0	0	0	0	0	0	0	0	0	0	0	0	0	0	0	0	0	0	0	0	0	0	0	0	1	0	0	0	0	0	0	0	0	0	0	0	0	0	0	0	0	0	0	0	0	0
2013	NA	81	NO	0	0	0	0	0	0	0	0	0	1	1	0	0	0	0	0	0	1	0	0	1	0	0	1	0	0	0	0	0	0	0	0	0	0	0	0	0	0	0	0	0	0	0	0	0	0
2013	NO	82	YES	0	0	0	0	0	0	0	1	0	1	0	1	0	0	0	0	0	0	0	0	0	1	0	0	1	0	1	0	0	0	0	0	0	0	0	0	0	0	0	0	0	0	0	0	0	0
2013	NA	83	NO	0	0	0	0	0	0	0	0	0	0	0	0	0	0	1	0	0	0	0	0	0	0	0	0	0	0	0	0	0	0	0	1	0	0	0	0	0	0	0	0	0	0	0	0	0	0
2013	NA	84	NO	0	0	0	0	0	0	0	0	1	0	0	0	0	1	0	1	1	0	0	0	0	0	1	0	2	0	0	0	0	1	0	0	0	0	0	0	0	1	0	0	0	0	1	0	0	0
2013	NA	89	NO	0	0	0	0	0	0	0	0	1	0	0	1	0	1	0	0	0	0	0	0	0	0	0	0	0	0	0	0	0	0	0	0	0	0	0	0	0	0	0	0	0	0	0	0	0	0
2013	NA	90	NO	0	0	0	0	0	0	0	0	0	0	0	0	0	0	0	0	0	0	0	0	0	0	0	0	0	0	1	0	0	0	0	0	0	0	0	0	0	0	0	0	0	0	0	0	0	0
2013	NA	IND	NO	0	0	0	0	0	0	0	0	0	1	0	0	0	1	0	0	0	0	0	0	0	1	0	0	0	0	0	0	0	0	0	0	0	0	0	0	0	0	0	0	0	0	0	0	0	0
2014	YES	06	YES	0	0	1	0	0	0	0	0	0	0	1	1	0	1	1	0	1	0	0	1	2	1	0	0	0	0	0	0	0	0	0	0	1	0	0	0	0	0	0	0	1	0	0	0	0	0
2014	YES	11	YES	0	0	0	0	0	0	0	0	0	0	0	0	0	0	0	0	0	0	0	0	0	0	0	0	0	0	0	0	0	0	0	0	1	0	0	0	0	0	0	0	0	0	0	0	0	0
2014	YES	16	YES	0	0	0	0	0	1	0	2	3	1	0	2	2	2	1	1	3	1	0	0	1	0	2	1	0	1	0	2	0	1	0	0	0	1	0	1	0	0	0	0	0	0	0	0	0	0
2014	YES	18	YES	0	0	1	0	0	0	0	0	0	0	1	1	0	1	0	0	0	1	1	1	0	0	0	1	0	0	0	0	0	0	0	0	0	0	0	0	0	0	0	0	0	0	0	0	0	0
2014	NO	26	YES	0	0	0	0	0	0	0	0	0	0	0	1	0	0	0	0	0	0	0	0	0	0	0	0	0	0	0	0	0	0	0	0	0	0	0	0	0	0	0	0	0	0	0	0	0	0
2014	NA	30	NO	0	0	0	0	0	0	0	0	0	0	0	0	0	0	0	0	0	0	0	0	0	0	1	1	0	0	0	0	0	0	0	0	0	0	0	0	0	0	0	0	0	0	0	0	0	0
2014	NO	31	YES	0	0	0	0	0	0	0	1	1	2	1	1	2	4	2	0	0	0	1	1	2	0	1	0	0	0	2	0	0	0	0	0	0	0	0	0	0	0	0	0	0	0	0	0	0	0
2014	NO	33	YES	0	0	0	1	0	0	0	0	1	0	0	0	2	2	1	0	0	0	0	0	0	1	0	0	0	0	0	0	0	0	1	0	0	0	0	0	0	0	0	0	0	0	0	0	0	0
2014	NO	35	YES	0	0	0	0	0	0	0	0	0	3	1	1	0	1	0	0	1	1	0	0	0	0	0	0	0	0	0	0	0	0	0	0	0	0	0	0	0	0	0	0	0	0	0	0	0	0
2014	NO	39	YES	0	0	0	0	0	0	0	1	2	3	0	1	1	0	2	0	1	1	0	0	0	1	0	0	0	0	0	0	0	0	0	0	0	0	0	0	0	0	0	0	0	0	0	0	0	0
2014	NO	40	YES	0	0	0	0	0	0	0	0	0	0	0	0	0	0	1	0	0	0	0	0	1	0	0	0	0	0	0	0	0	0	0	0	0	0	0	0	0	0	0	0	0	0	0	0	0	0
2014	NO	42	YES	0	0	1	0	0	0	2	0	4	1	1	4	1	2	1	1	0	2	2	0	0	0	1	0	0	0	2	0	0	0	0	1	0	0	0	0	0	0	0	0	1	0	1	0	0	0
2014	NO	44	YES	0	0	0	0	0	0	1	0	0	2	2	0	2	0	0	0	1	0	0	0	0	0	0	0	0	0	0	0	0	0	0	0	0	1	1	0	0	0	0	0	0	0	0	0	0	0
2014	NO	45	YES	0	0	0	0	0	0	0	0	0	1	1	2	0	2	0	0	0	1	0	1	1	0	0	0	0	0	0	0	0	0	0	0	0	0	0	0	0	0	0	0	0	1	0	0	0	0
2014	NO	51	YES	0	0	0	0	0	0	0	2	3	0	3	2	3	3	1	0	1	1	0	1	0	1	0	1	0	0	0	0	2	0	0	0	1	0	0	0	0	0	0	0	0	0	0	0	0	0
2014	NO	52	YES	0	0	0	1	0	0	1	0	3	1	0	1	3	5	0	0	0	1	0	0	0	0	0	0	0	0	0	0	0	0	0	1	0	0	0	1	0	0	0	0	0	0	0	0	0	0
2014	NO	53	YES	0	0	0	0	0	0	2	3	0	4	6	1	3	1	2	0	1	2	1	1	3	0	0	2	0	1	0	0	0	1	0	1	0	0	0	0	1	1	0	1	0	0	0	0	0	0
2014	NO	54	YES	0	0	0	0	0	0	0	0	1	1	1	0	1	1	4	0	2	0	0	1	0	0	0	0	0	0	0	0	0	0	0	0	0	0	0	0	0	0	1	0	0	0	0	0	0	0
2014	NA	55	NO	0	0	0	0	0	0	1	0	0	1	0	0	0	0	0	0	0	1	0	0	0	0	0	0	0	0	0	0	0	0	0	0	0	0	0	0	0	0	0	0	0	0	0	0	0	0
2014	NO	56	YES	0	0	0	0	0	0	0	0	0	0	0	0	0	1	1	0	1	0	1	0	0	0	1	0	0	0	0	0	0	0	0	0	0	0	0	0	0	0	0	0	0	0	0	0	0	0
2014	NO	58	YES	0	0	0	0	0	0	1	1	1	2	0	3	0	1	2	0	1	0	2	0	2	0	0	1	0	0	0	0	0	0	0	0	0	0	0	0	0	0	0	0	0	0	0	0	0	0
2014	NO	59	YES	0	0	0	0	0	0	0	1	3	0	0	1	2	1	1	1	0	2	0	0	0	0	0	0	0	0	1	0	0	0	0	0	0	0	0	0	1	0	0	0	0	0	0	0	0	0
2014	NA	61	NO	0	0	0	0	0	0	0	0	0	1	0	0	0	0	0	0	0	0	0	1	0	0	0	0	0	0	0	0	0	0	0	0	1	0	0	0	0	0	0	0	0	0	0	0	0	0
2014	NA	62	NO	0	0	0	0	0	0	0	0	0	0	0	0	2	0	1	0	0	1	0	0	0	0	0	0	0	0	0	0	0	0	0	0	1	0	0	0	0	0	0	0	0	0	0	0	0	0
2014	NO	66	YES	0	0	0	0	0	0	0	1	0	2	2	5	1	1	0	0	2	2	1	0	1	1	0	0	0	1	0	0	0	0	0	0	0	0	0	0	1	0	0	0	0	0	0	0	0	0
2014	NO	68	YES	0	0	0	0	0	0	0	2	2	0	0	0	0	1	0	0	1	0	0	1	0	0	0	0	0	0	0	0	0	0	0	0	0	0	0	0	0	0	0	0	0	0	0	0	0	0
2014	NO	70	YES	0	0	0	0	0	0	0	0	0	0	0	0	1	0	0	0	0	0	0	0	0	0	0	0	0	0	0	0	1	0	1	0	0	1	0	0	0	0	0	1	0	0	0	0	0	0
2014	NA	72	NO	0	0	0	0	0	0	0	0	0	0	0	0	0	0	0	0	0	0	0	0	1	0	0	0	0	0	0	0	0	0	0	0	0	0	0	0	0	0	0	0	0	0	0	0	0	0
2014	NO	73	YES	0	0	0	0	0	0	1	0	1	0	2	1	2	0	2	0	1	0	0	0	0	0	0	1	0	0	0	0	0	0	0	0	0	0	0	0	0	0	0	0	0	0	0	0	0	0
2014	NA	81	NO	0	0	0	0	0	0	0	0	0	0	0	0	0	0	0	0	0	0	1	0	0	0	0	0	0	0	0	0	0	0	1	0	0	0	0	0	0	0	0	0	0	0	0	1	0	0
2014	NO	82	YES	0	0	0	0	0	0	0	1	0	0	0	0	1	0	0	0	0	0	0	0	0	0	0	1	0	0	0	0	0	0	0	0	0	0	0	0	0	0	0	0	0	1	0	0	0	0
2014	NA	83	NO	0	0	0	0	0	0	0	0	0	0	0	0	0	0	0	0	0	0	1	0	0	0	1	0	1	0	0	0	0	0	0	0	0	1	0	0	0	0	0	0	1	1	0	0	0	0
2014	NA	84	NO	0	0	0	0	0	0	1	1	2	1	0	0	2	2	1	1	0	0	0	0	0	0	0	1	0	0	2	1	0	0	0	0	0	0	0	0	0	0	0	0	0	0	0	0	0	0
2014	NA	87	NO	0	0	0	0	0	0	0	0	1	0	0	0	0	0	0	0	0	0	0	0	0	0	0	0	0	0	0	0	0	0	0	0	0	0	0	0	0	0	0	0	0	0	0	0	0	0
2014	NA	89	NO	0	0	0	0	0	0	0	0	0	0	0	0	1	0	0	0	0	0	0	0	0	0	0	0	0	0	0	0	0	0	0	0	0	0	0	0	0	0	0	0	0	0	0	0	0	0
2015	YES	06	YES	0	0	0	0	0	0	0	0	0	1	0	1	0	1	0	0	1	0	1	0	0	0	1	0	0	0	0	0	0	0	0	0	0	0	0	0	0	0	0	0	0	0	0	0	0	0
2015	YES	16	YES	0	0	0	0	0	0	0	0	1	2	1	1	4	1	1	2	1	0	1	2	0	0	0	0	0	1	1	0	3	1	0	1	0	0	0	0	0	0	0	0	0	0	0	0	1	0
2015	YES	18	YES	0	0	0	0	0	0	0	0	0	0	0	0	0	0	0	0	0	0	2	0	0	0	0	0	0	0	0	0	0	0	0	0	0	0	0	0	0	0	0	0	0	0	0	0	1	0
2015	NA	120	NO	0	0	0	0	0	0	0	0	0	0	0	0	0	0	0	0	0	0	0	1	0	0	0	0	0	0	0	0	0	0	0	0	0	0	0	0	0	0	0	0	0	0	0	0	0	0
2015	NO	26	YES	0	0	0	0	0	0	0	0	0	1	0	0	0	0	0	0	0	0	0	0	0	0	0	0	0	0	0	0	0	0	0	0	0	0	0	0	0	0	0	0	0	0	0	0	0	0
2015	NA	30	NO	0	0	0	0	0	0	0	0	0	0	0	0	0	0	0	0	0	0	0	0	0	0	0	0	0	0	0	0	0	0	0	0	0	0	0	0	0	0	0	0	0	0	0	0	0	0
2015	NO	31	YES	0	0	0	0	0	0	0	1	0	1	0	2	0	0	3	1	0	0	1	2	1	0	0	0	0	0	0	0	0	1	1	1	0	0	0	0	0	0	0	0	0	0	0	0	0	0
2015	NO	33	YES	0	0	0	0	0	0	0	0	0	0	0	0	0	0	0	0	0	2	0	0	0	1	0	0	0	0	0	0	0	1	0	0	0	0	0	0	0	0	0	0	0	0	0	0	0	0
2015	NA	34	NO	0	0	0	0	0	0	0	0	0	0	1	2	0	0	0	0	0	1	0	0	0	0	0	0	0	0	0	0	0	0	0	0	0	0	0	0	0	0	0	0	0	0	0	0	0	0
2015	NO	35	YES	0	0	0	0	0	0	0	1	0	1	1	0	0	0	0	0	0	0	0	0	0	0	0	0	0	0	0	0	1	0	0	0	0	0	0	0	0	0	0	0	0	0	0	0	0	0
2015	NO	39	YES	0	0	0	0	0	0	0	1	2	1	3	1	1	0	0	1	0	0	0	0	0	0	0	0	0	0	0	0	0	0	0	0	0	0	0	0	0	0	0	0	0	0	0	0	0	0
2015	NO	40	YES	0	0	0	0	0	0	0	0	0	0	0	1	0	0	0	0	0	0	0	0	0	0	0	0	0	0	0	0	0	0	0	0	0	0	0	0	0	0	0	0	0	0	0	0	0	0
2015	NO	42	YES	0	0	0	0	0	0	0	0	0	0	0	1	1	2	1	0	1	2	0	0	0	1	0	0	0	0	1	0	1	1	0	0	0	0	0	0	0	1	0	0	0	0	0	0	1	0
2015	NO	44	YES	0	0	0	0	0	0	0	0	0	1	0	1	0	0	0	0	0	0	0	0	0	0	0	0	0	0	0	0	1	0	0	0	0	0	0	0	0	0	0	0	0	0	0	0	0	0
2015	NO	45	YES	0	0	0	0	0	0	0	1	0	2	0	0	0	0	0	0	1	0	0	0	1	1	0	0	0	0	0	0	0	0	0	0	0	0	0	0	0	0	0	0	0	0	0	0	0	0
2015	NO	51	YES	0	0	0	0	0	0	0	1	2	0	0	1	3	2	0	1	0	0	0	0	0	0	0	0	0	0	1	1	1	0	1	0	0	0	0	0	0	0	0	0	0	0	0	0	1	0
2015	NO	52	YES	0	0	0	0	0	0	0	0	0	1	2	0	0	0	0	3	0	1	0	0	0	1	0	0	1	1	0	0	0	1	0	0	0	0	0	0	1	0	0	0	0	0	0	0	0	0
2015	NO	53	YES	0	0	0	0	0	0	0	1	0	1	0	3	1	2	1	0	0	0	0	1	0	1	0	1	0	0	0	0	0	0	1	0	0	0	0	0	0	0	1	0	0	0	0	0	1	0
2015	NO	54	YES	0	0	0	0	0	0	0	0	0	1	0	0	1	0	0	0	0	1	2	0	0	0	0	0	0	0	0	0	0	0	0	0	0	0	0	1	0	1	0	0	0	0	0	1	0	0
2015	NA	55	NO	0	0	0	0	0	0	0	1	1	0	0	0	0	0	1	1	0	0	0	0	0	0	0	0	0	0	0	1	1	0	0	0	0	0	0	1	0	0	1	0	0	0	0	0	0	0
2015	NO	56	YES	0	0	0	0	0	0	0	0	1	1	0	0	0	0	1	0	0	0	1	0	0	0	0	0	0	0	1	0	1	0	0	0	0	0	0	0	0	0	0	0	0	0	0	0	0	1
2015	NO	58	YES	0	0	0	0	0	0	0	2	1	1	0	0	0	0	0	1	1	0	0	0	0	0	0	0	0	0	0	0	0	0	0	1	0	0	0	0	0	0	0	0	0	0	0	0	0	0
2015	NO	59	YES	0	0	0	0	0	0	0	2	1	1	1	1	1	0	0	0	1	0	0	0	1	1	0	0	0	0	0	0	0	1	0	0	0	0	0	0	0	0	0	0	0	0	0	0	0	0
2015	NA	61	NO	0	0	0	0	0	0	0	0	0	0	0	0	0	0	0	0	0	0	0	0	0	0	0	0	0	0	0	0	0	0	0	0	0	0	0	0	0	0	0	0	0	0	0	0	0	0
2015	NA	62	NO	0	0	0	0	0	0	0	0	0	0	0	0	1	0	0	0	0	0	0	0	0	0	0	0	0	0	0	0	0	0	0	0	0	0	0	0	0	0	0	0	0	0	0	0	0	0
2015	NO	66	YES	0	0	0	0	0	0	0	0	0	1	0	1	0	0	1	0	0	0	1	0	0	2	0	1	0	0	0	0	0	0	0	0	0	0	0	0	1	0	0	0	0	0	0	1	0	0
2015	NA	67	NO	0	0	0	0	0	0	0	0	0	0	0	0	0	0	0	0	1	0	0	0	0	0	0	0	0	0	0	0	0	0	0	0	0	0	0	0	0	0	0	0	0	0	0	0	0	0
2015	NO	68	YES	0	0	0	0	0	0	0	0	0	1	0	0	0	0	0	0	0	0	0	0	1	0	0	0	0	0	0	0	0	0	0	0	0	0	0	0	0	0	0	0	0	0	0	0	0	0
2015	NO	70	YES	0	0	0	0	0	0	0	0	0	0	0	0	0	0	0	0	0	0	1	1	0	0	0	0	0	0	0	0	0	0	0	0	0	0	0	0	0	0	0	0	0	0	0	0	0	0
2015	NA	71	NO	0	0	0	0	0	0	0	0	0	0	0	0	0	0	0	0	0	0	0	0	0	0	0	0	0	0	0	0	0	0	0	0	0	0	0	0	1	0	0	0	0	0	0	0	0	0
2015	NA	72	NO	0	0	0	0	0	0	0	0	1	0	0	0	0	0	0	0	0	0	0	0	0	0	0	0	0	0	0	0	0	0	0	0	0	0	0	0	0	0	0	0	0	0	0	0	0	0
2015	NO	73	YES	0	0	0	0	0	0	0	0	0	1	0	2	1	0	1	0	0	0	0	0	1	0	0	0	0	0	0	0	0	0	0	0	0	0	0	0	1	0	0	0	0	0	0	0	0	0
2015	NA	74	NO	0	0	0	0	0	0	0	1	0	0	0	0	0	0	0	0	0	0	0	0	0	0	0	0	0	0	0	1	0	0	0	0	0	0	0	0	0	0	0	0	0	0	0	0	0	0
2015	NA	81	NO	0	0	0	0	0	0	0	0	1	0	1	0	0	0	0	0	0	0	0	0	1	0	0	0	1	0	0	0	0	0	0	0	0	0	0	0	0	0	0	0	0	0	0	0	0	0
2015	NO	82	YES	0	0	0	0	0	0	0	0	0	0	0	1	0	1	0	0	0	0	0	0	0	1	0	0	0	0	0	0	0	0	0	0	0	0	0	0	0	0	1	0	0	0	0	0	0	0
2015	NA	83	NO	0	0	0	0	0	0	0	0	1	0	0	0	0	0	0	0	0	0	1	0	0	0	0	0	0	1	1	0	0	0	0	0	0	0	0	0	0	0	0	0	0	0	0	1	0	0
2015	NA	84	NO	0	0	0	0	0	0	0	1	0	1	0	1	0	0	0	1	0	0	0	0	0	0	0	0	0	0	1	0	1	0	0	1	0	0	0	0	0	0	0	0	0	0	0	0	0	0
2015	NA	87	NO	0	0	0	0	0	0	0	0	0	0	0	0	0	0	0	0	0	0	0	0	1	0	0	0	0	0	0	0	0	0	0	0	0	0	0	0	0	0	0	0	0	0	0	0	0	0
2015	NA	89	NO	0	0	0	0	0	0	0	0	0	0	0	0	1	0	0	0	0	0	0	0	1	0	0	0	0	0	0	0	0	0	0	0	0	0	0	0	0	0	0	0	0	0	0	0	0	0
[truncated: 31 more columns]
