# Supplementary material for: Impact of HPV vaccination with Gardasil® in Switzerland
Source: BMC Infect Dis. 2017 Dec 22;17:790. doi: 10.1186/s12879-017-2867-x (PMC5741926; doi:10.1186/s12879-017-2867-x)
Supplement: Supplementary file 3 — R script used to graph the yearly evolution of the vaccine-type HPV proportion recorded in the Additional file 2. It can be renamed “HPV_1999–2015_evolution.R”. (R 3 kb) [file 12879_2017_2867_MOESM3_ESM.r]

library(xlsx)
library(ggplot2)
library(segmented)

dir <- list(root = "~/R/")
dir$data <- paste0(dir$root, "Data")
dir$results <- paste0(dir$root, "Results/HPV_1999-2015_Evolution")

dat1 <- setNames(read.xlsx2(
  file.path(dir$data, "HPV_1999-2015_Evolution_raw_data.xlsx"),
  "Incidence_Age", endRow = 654, colIndex = c(1:2, 5:81), stringsAsFactors = F
), c("year", "type", paste0("n", 14:90)))
dat1$year <- as.numeric(dat1$year)
dat1 <- reshape(dat1, direction = "long", varying = 3:79, sep = "")[-5]
names(dat1)[names(dat1) == "time"] <- "age"
dat1$type <- factor(dat1$type, levels = c("NO", "YES"),
                    labels = c("nvac", "vac"))
dat1 <- reshape(aggregate(n ~ year + age + type, dat1, sum), timevar = "type",
                idvar = c("year", "age"), direction = "wide")

dat2 <- setNames(read.xlsx2(
  file.path(dir$data, "HPV_1999-2015_Evolution_raw_data.xlsx"),
  "Incidence_CatAge", endRow = 654, colIndex = c(1:2, 7:9), stringsAsFactors = F
), c("year", "type", "n1", "n2", "n3"))
dat2$year <- as.numeric(dat2$year)
dat2 <- reshape(dat2, direction = "long", varying = 3:5, sep = "")[-5]
names(dat2)[names(dat2) == "time"] <- "agecat"
dat2$type <- factor(dat2$type, levels = c("NO", "YES"),
                    labels = c("nvac", "vac"))
dat2$agecat <- factor(dat2$agecat, 1:3, c("<26", "26-30", ">30"))
dat2 <- reshape(aggregate(n ~ year + agecat + type, dat2, sum),
                timevar = "type", idvar = c("year", "agecat"), 
                direction = "wide")
dat2$prop <- dat2$n.vac / (dat2$n.nvac + dat2$n.vac)

# HPV evolution by age categories

pdf(file.path(dir$results, "Evolution_by_age_cat.pdf"), width = 12,
    title = "Year evolution by age category")
ggplot(dat2, aes(factor(year), prop)) + 
  geom_bar(stat="identity", position = "dodge") + 
  labs(x = "Year", y = "Proportion of vaccinal positives") +
  facet_wrap(~ agecat, nrow = 3)
dev.off()

# Logistic regression with a breakpoint
# logit(p) = b0 + b1 * year + b2 * max(year - A, 0) where A = breakpoint year
# Thus, we have
# logit(p) = bo + b1 * year if year <= A
# logit(p) = (bo - b2 * A) + (b1 + b2) * year


pdf(file.path(dir$results, "Predicted_proportions.pdf"), width = 12,
    title = "Predicted proportions by age category")
t <- do.call(rbind, lapply(c("<26", "26-30", ">30"), function(ac) {
  sub <- subset(dat2, agecat == ac)
  set.seed(170162)
  bp <- round(
    segmented(glm(cbind(n.vac, n.nvac) ~ year, family = binomial, data = sub),
              seg.Z = ~year)$psi["psi1.year", "Est."]
  )
  m <- glm(cbind(n.vac, n.nvac) ~ I(year - 1999) + I(pmax(year - bp, 0)),
           family = binomial, data = sub)
  plot(m$data$year, m$data$prop, xlab = "Year",
       ylab = "Proportion of vaccinal positive",
       main = paste("Age category:", ac, "-- Breakpoint:", bp))
  lines(m$data$year, predict(m, type = "response"))
  cbind(agecat = ac, breakpoint = bp, coef = c("year", "breakpoint"),
        as.data.frame(cbind(or = exp(coef(m)), exp(confint(m)),
                            p.value = summary(m)$coefficient[, 4]))[2:3, ])
}))
dev.off()
rownames(t) <- NULL

write.table(t, file.path(dir$results, "model_coefficients.csv"),
            sep = ";", row.names = F)


u <- do.call(rbind, lapply(c("<26", "26-30", ">30"), function(ac) {
  bp <- t[t$agecat == ac, 'breakpoint'][1]
  sub <- subset(dat2, agecat == ac)
  m <- glm(cbind(n.vac, n.nvac) ~ I(year - 1999) + I(pmin(year - bp, 0)),
           family = binomial, data = sub)
  cbind(agecat = ac, breakpoint = bp, coef = c("year", "breakpoint"),
        as.data.frame(cbind( or = exp(coef(m)), exp(confint(m)),
                             p.value = summary(m)$coefficient[, 4]))[2:3, ])
  
}))

write.table(u, file.path(dir$results, "model_coefficients_after_bp.csv"),
            sep = ";", row.names = F)
